# Supplementary material for: Physiological and genomic evidence that selection on the transcription factor Epas1 has altered cardiovascular function in high-altitude deer mice
Source: PLoS Genet. 2019 Nov 7;15(11):e1008420. doi: 10.1371/journal.pgen.1008420 (PMC6837288; doi:10.1371/journal.pgen.1008420)
Supplement: S1 Table — Sampling locations in bold text were used to generate cline in Fig 1C. (XLSX) [file pgen.1008420.s002.xlsx]

## Sheet: Sheet1
Table S1. Sampling locations and frequency of Epas1 alleles for Peromyscus maniculatus samples used in Figure 1. Sampling locations in bold text were used to generate cline in Figure 1C.
Locality	County	State	Longitude	Latitude	Elevation (meters)	Frequency of C allele	Frequency of T allele	Number Genotyped
Coconino Rim Grand Canyon	Coconino	AZ	-111.683	35.9333	2200	0.15	0.85	10
Fredonia 1430 m	Coconino	AZ	-112.522	36.9494	1430	1e-06	0.999999	8
San Francisco Peaks	Coconino	AZ	-111.68	35.35	3500	0.1875	0.8125	8
Arcata	Humboldt	CA	-124.08	40.87	38	0.928571	0.0714	7
White Mts	Inyo	CA	-118.26	37.63	3800	0.125	0.875	8
Marin Co CA	Marin	CA	-122.81	38.07	12	0.833333	0.1667	3
Lake Vogelsang Yosemite	Mariposa	CA	-119.35	37.79	3134	0.363636	0.6364	11
Mendocino Co CA	Mendocino	CA	-123.799	39.3077	17	0.999999	1e-06	1
Merced	Merced	CA	-120.4	37.51	99	0.85	0.15	10
Mesa Reservoir 1639 m	Monterey	CA	-105.266	40.0739	1639	1e-06	0.999999	7
Monterey Co CA	Tuolomne	CA	-121.9	36.6	8	0.5	0.5	2
Lyell Canyon Yosemite	Boulder	CO	-119.26	37.78	3006	0.555556	0.4444	10
Niwot Peak	Boulder	CO	-105.536	40.0321	3498	1e-06	0.999999	10
Mt Evans	Clear Creek	CO	-105.6	39.66	4347	0.169534	0.8305	73
Summit Lake Mt Evans	Clear Creek	CO	-105.6	39.66	3912	1e-06	0.999999	10
39 Rd along S Fork Lost Creek	Park/Boulder	CO	-105.632	39.3471	3013	1e-06	0.999999	7
Hwy72 82mi N SH72/SH119 Jct	Park/Boulder	CO	-105.508	40.0145	2733	0.1	0.9	5
Pawnee Grassland	Weld	CO	-104.031	40.7583	1594	0.227273	0.7727	11
Yuma Co Bonny Res	Yuma	CO	-102.17	39.62	1158	0.833333	0.1667	18
Ft Larned	Pawnee	KS	-99.22	38.19	620	0.999999	1e-06	11
Wheeler Peak	White Pine	NV	-114.3	38.9	3315	0.166667	0.8333	12
Aquarius Plateau	Wayne	UT	-111.54	38.17	3260	0.3	0.7	5
Lincoln	Lancaster	NE	-96.81	40.87	430	0.999999	1e-06	19
