# Supplementary material for: Physiological and genomic evidence that selection on the transcription factor Epas1 has altered cardiovascular function in high-altitude deer mice
Source: PLoS Genet. 2019 Nov 7;15(11):e1008420. doi: 10.1371/journal.pgen.1008420 (PMC6837288; doi:10.1371/journal.pgen.1008420)
Supplement: S2 Table — (XLSX) [file pgen.1008420.s003.xlsx]

## Sheet: Sheet1
Table S2. Sampling locations, museum accessing numbers, and Epas1 genotypes for Peromyscus and broader phylogenetic sampling.
Genus	Species	Museum	Location	Latitude	Longitude	Specimen #	Epas1 genotype
Peromyscus	eremicus	Museum of Southwestern Biology, University of New Mexico	Fort Irwin, San Bernadino Co, CA	35.2628	-116.684	MSB #: 87441	C/C
Peromyscus	maniculatus	Museum of Southwestern Biology, University of New Mexico	Isle Royale NP, Michigan	48.1	-88.5333	MSB #: 73349	C/C
Peromyscus	maniculatus	Museum of Southwestern Biology, University of New Mexico	Voyageurs National Park, Minnesota, USA	48.4333	-92.85	MSB #: 73424	C/C
Peromyscus	maniculatus	Museum of Southwestern Biology, University of New Mexico	Voyageurs National Park, Minnesota, USA	48.4217	-92.8408	MSB #: 73426	C/C
Peromyscus	maniculatus	Museum of Southwestern Biology, University of New Mexico	Voyageurs National Park, Minnesota, USA	48.4217	-92.8408	MSB #: 73427	C/C
Peromyscus	maniculatus	Museum of Southwestern Biology, University of New Mexico	Voyageurs National Park, Minnesota, USA	48.4217	-92.85	MSB #: 73431	C/C
Peromyscus	maniculatus	Museum of Southwestern Biology, University of New Mexico	Voyageurs National Park, Minnesota, USA	48.4333	-92.85	MSB #: 73432	C/C
Peromyscus	maniculatus	Museum of Southwestern Biology, University of New Mexico	Voyageurs National Park, Minnesota, USA	48.4242	-92.85	MSB #: 73433	C/C
Peromyscus	maniculatus	Museum of Southwestern Biology, University of New Mexico	Voyageurs National Park, Minnesota, USA	48.4333	-92.85	MSB #: 73434	C/C
Peromyscus	maniculatus	Museum of Southwestern Biology, University of New Mexico	Voyageurs National Park, Minnesota, USA	48.4333	-92.85	MSB #: 73435	C/C
Peromyscus	maniculatus	Museum of Southwestern Biology, University of New Mexico	Voyageurs National Park, Minnesota, USA	48.4333	-92.85	MSB #: 73436	C/C
Peromyscus	maniculatus	Museum of Southwestern Biology, University of New Mexico	Voyageurs National Park, Minnesota, USA	48.4242	-92.85	MSB #: 73438	C/C
Peromyscus	maniculatus	Museum of Southwestern Biology, University of New Mexico	Wallace Lake, Manitoba, Canada	50.9317	-95.315	MSB #: 228722	C/C
Peromyscus	maniculatus	Museum of Southwestern Biology, University of New Mexico	Wallace Lake, Manitoba, Canada	50.9317	-95.315	MSB #: 228723	C/C
Peromyscus	maniculatus	Museum of Southwestern Biology, University of New Mexico	Wallace Lake, Manitoba, Canada	50.9317	-95.315	MSB #: 228724	C/T
Peromyscus	maniculatus	Museum of Southwestern Biology, University of New Mexico	Wallace Lake, Manitoba, Canada	50.9317	-95.315	MSB #: 229071	C/C
Peromyscus	maniculatus	Museum of Southwestern Biology, University of New Mexico	Wallace Lake, Manitoba, Canada	50.9317	-95.315	MSB #: 229072	C/C
Peromyscus	maniculatus	Museum of Southwestern Biology, University of New Mexico	Wallace Lake, Manitoba, Canada	50.9317	-95.315	MSB #: 229073	C/T
Peromyscus	maniculatus	Museum of Southwestern Biology, University of New Mexico	Wallace Lake, Manitoba, Canada	50.9317	-95.315	MSB #: 229473	C/C
Peromyscus	maniculatus	Museum of Southwestern Biology, University of New Mexico	Wallace Lake, Manitoba, Canada	50.9317	-95.315	MSB #: 229474	C/C
Peromyscus	maniculatus	Museum of Southwestern Biology, University of New Mexico	Wallace Lake, Manitoba, Canada	50.9317	-95.315	MSB #: 229475	C/C
Peromyscus	maniculatus	Museum of Southwestern Biology, University of New Mexico	Wallace Lake, Manitoba, Canada	50.9317	-95.315	MSB #: 229476	C/C
Peromyscus	melanophrys	Museum of Southwestern Biology, University of New Mexico	San Luis Potosi (10 mi. W Salinas (Assume "Salinas de Hidalgo") )	22.6169	-101.881	MSB #: 273636	C/C
Reithrodontomys	montanus	Museum of Southwestern Biology, University of New Mexico	SEVILLETA NWR, RIO SALADO LARREA, NM	34.295	-106.924	MSB #: 71199	C/C
Reithrodontomys	montanus	Museum of Southwestern Biology, University of New Mexico	SEVILLETA NWR, RIO SALADO LARREA, NM	34.2885	-106.904	MSB #: 71201	C/C
Neotomodon	alstoni	Museum of Southwestern Biology, University of New Mexico	Toluca, Nevado De Toluca, Mexico			MSB #: 48169	T/T
Peromyscus	attwateri	Museum of Southwestern Biology, University of New Mexico	Buffalo National River, Arkansas USA	32.9594	-92.8844	MSB #: 77394	C/C
Peromyscus	attwateri	Museum of Southwestern Biology, University of New Mexico	Chickasaw National Recreation Area, Oklahoma, USA			MSB #: 73900	C/C
Peromyscus	aztecus	Museum of Southwestern Biology, University of New Mexico	Opopeo, Michoacan, Mexico	19.4119	-101.563	MSB #: 48204	C/C
Peromyscus	aztecus	Museum of Southwestern Biology, University of New Mexico	Opopeo, Michoacan, Mexico	19.4119	-101.563	MSB #: 48205	C/C
Peromyscus	polionotus albifrons	Museum of Comparative Zoology, Harvard University	Walton, FL	30.53	-86.0483	MCZ #: 68061	C/C
Peromyscus	polionotus albifrons	Museum of Comparative Zoology, Harvard University	Walton, FL	30.53	-86.0483	MCZ #: 68063	C/C
Peromyscus	polionotus albifrons	Museum of Comparative Zoology, Harvard University	Walton, FL	30.53	-86.0483	MCZ #: 68064	C/C
Peromyscus	polionotus albifrons	Museum of Comparative Zoology, Harvard University	Walton, FL	30.54	-86.085	MCZ #: 68065	C/C
Peromyscus	polionotus albifrons	Museum of Comparative Zoology, Harvard University	Walton, FL	30.54	-86.085	MCZ #: 68066	C/C
Peromyscus	polionotus albifrons	Museum of Comparative Zoology, Harvard University	Walton, FL	30.54	-86.085	MCZ #: 68067	C/C
Peromyscus	polionotus albifrons	Museum of Comparative Zoology, Harvard University	Walton, FL	30.54	-86.085	MCZ #: 68068	C/C
Peromyscus	polionotus albifrons	Museum of Comparative Zoology, Harvard University	Walton, FL	30.533	-86.0835	MCZ #: 68070	C/C
Peromyscus	polionotus albifrons	Museum of Comparative Zoology, Harvard University	Walton, FL	30.533	-86.0835	MCZ #: 68071	C/C
Peromyscus	polionotus albifrons	Museum of Comparative Zoology, Harvard University	Walton, FL	30.533	-86.0835	MCZ #: 68072	C/C
Peromyscus	polionotus subgriseus	Museum of Comparative Zoology, Harvard University	Ocala National Forest, FL	29.1828	-81.795	MCZ #: 68145	C/C
Peromyscus	polionotus subgriseus	Museum of Comparative Zoology, Harvard University	Ocala National Forest, FL	29.1828	-81.795	MCZ #: 68146	C/C
Peromyscus	polionotus subgriseus	Museum of Comparative Zoology, Harvard University	Ocala National Forest, FL	29.1828	-81.795	MCZ #: 68147	C/C
Peromyscus	polionotus subgriseus	Museum of Comparative Zoology, Harvard University	Ocala National Forest, FL	29.1717	-81.7567	MCZ #: 68148	C/C
Peromyscus	polionotus subgriseus	Museum of Comparative Zoology, Harvard University	Ocala National Forest, FL	29.1717	-81.7567	MCZ #: 68149	C/C
Peromyscus	maniculatus	Museum of Vertebrate Zoology, University of California, Berkeley	Merced County, CA	37.546	-120.359	MVZ:Mamm:207856	Missing
Peromyscus	maniculatus	Museum of Vertebrate Zoology, University of California, Berkeley	Merced County, CA	37.5033	-120.07	MVZ:Mamm:207828	Missing
Peromyscus	maniculatus	Museum of Vertebrate Zoology, University of California, Berkeley	Merced County, CA	37.6365	-120.152	MVZ:Mamm:207830	Missing
Peromyscus	maniculatus	Museum of Vertebrate Zoology, University of California, Berkeley	Merced County, CA	37.6691	-120.462	MVZ:Mamm:207832	Missing
Peromyscus	maniculatus	Museum of Vertebrate Zoology, University of California, Berkeley	Merced County, CA	37.6737	-120.466	MVZ:Mamm:207842	Missing
Peromyscus	maniculatus	Museum of Vertebrate Zoology, University of California, Berkeley	Merced County, CA	37.5493	-120.35	MVZ:Mamm:207851	C/C
Peromyscus	maniculatus	Museum of Vertebrate Zoology, University of California, Berkeley	Merced County, CA	37.6345	-120.207	MVZ:Mamm:207866	Missing
Peromyscus	maniculatus	Museum of Vertebrate Zoology, University of California, Berkeley	Merced County, CA	37.6559	-120.221	MVZ:Mamm:207870	Missing
Peromyscus	maniculatus	Museum of Vertebrate Zoology, University of California, Berkeley	Merced County, CA	37.7006	-120.242	MVZ:Mamm:207878	Missing
Peromyscus	maniculatus	Museum of Vertebrate Zoology, University of California, Berkeley	Merced County, CA	37.5121	-120.398	MVZ:Mamm:207847	C/C
Peromyscus	maniculatus	Museum of Vertebrate Zoology, University of California, Berkeley	Merced County, CA	37.5455	-120.356	MVZ:Mamm:207860	C/C
Peromyscus	maniculatus	Museum of Vertebrate Zoology, University of California, Berkeley	Merced County, CA	37.5291	-120.351	MVZ:Mamm:207863	C/C
Peromyscus	maniculatus	Museum of Vertebrate Zoology, University of California, Berkeley	Merced County, CA	37.5362	-120.486	MVZ:Mamm:207864	C/T
Peromyscus	maniculatus	Museum of Vertebrate Zoology, University of California, Berkeley	Merced County, CA	37.6213	-120.525	MVZ:Mamm:207843	Missing
Peromyscus	maniculatus	Museum of Vertebrate Zoology, University of California, Berkeley	Merced County, CA	37.6651	-120.479	MVZ:Mamm:207839	C/C
