# Supplementary material for: Physiological and genomic evidence that selection on the transcription factor Epas1 has altered cardiovascular function in high-altitude deer mice
Source: PLoS Genet. 2019 Nov 7;15(11):e1008420. doi: 10.1371/journal.pgen.1008420 (PMC6837288; doi:10.1371/journal.pgen.1008420)
Supplement: S3 Table — Values are expressed as mean ± SEM; n = 31 for Epas1H/H, n = 13 for Epas1H/L, n = 4 for Epas1L/L variants. (XLSX) [file pgen.1008420.s004.xlsx]

## Sheet: Sheet1
Table S3. Blood characteristics and organ masses of Epas1 variants of deer mice. Values are expressed as mean ± SEM; n=31 for Epas1H/H, n=13 for Epas1H/L, n=4 for Epas1L/L variants.
	Epas1H/H	Epas1H/L	Epas1L/L
Body Mass (g)	21.96 ± 0.742	21.80 ± 1.517	20.85 ± 2.204
Blood haemoglobin content (g dl-1)	16.17 ± 0.250	15.70 ± 0.435	16.23 ± 0.906
Haematocrit (%)	53.39 ± 0.824	52.19 ± 1.317	52.70 ± 1.705
Mean Corpuscular Haemoglobin (g dl-1)	30.30 ± 0.241	30.08 ± 0.346	30.60 ± 0.673
Lung Volume (ml)	2.088 ± 0.074	2.158 ± 0.107	2.427 ± 0.243
Lung Volume (ml g-1 body mass)	0.097 ± 0.004	0.098 ± 0.006	0.107 ± 0.004
Right Ventricle Mass (mg)	37.35 ± 1.336	37.75 ± 2.226	34.30 ± 2.446
Right Ventricle Mass (mg g-1 body mass)	1.740 ± 0.073	1.793 ± 0.114	1.696 ± 0.203
Left Ventricle Plus Septum Mass (mg)	120.4 ± 4.689	111.2 ± 5.068	111.4 ± 11.31
Left Ventricle Plus Septum Mass (mg g-1 body mass)	5.514 ± 0.124	5.247 ± 0.233	5.403 ± 0.362
Right Ventricle Mass / Left Ventricle + Septum Mass	0.314 ± 0.013	0.340 ± 0.013	0.313 ± 0.027
Liver Mass (g)	1.387 ± 0.076	1.267 ± 0.095	1.145 ± 0.121
Liver Mass (g g-1 body mass)	0.063 ± 0.002	0.059 ± 0.003	0.055 ± 0.003
