# Supplementary material for: Physiological and genomic evidence that selection on the transcription factor Epas1 has altered cardiovascular function in high-altitude deer mice
Source: PLoS Genet. 2019 Nov 7;15(11):e1008420. doi: 10.1371/journal.pgen.1008420 (PMC6837288; doi:10.1371/journal.pgen.1008420)
Supplement: S4 Table — n.s. not significant and excluded from the final model. (XLSX) [file pgen.1008420.s005.xlsx]

## Sheet: Sheet1
Table S4. F- and P-values for mixed linear effect models of blood and organ mass variables in Epas1 variants of deer mice. n.s. not significant and excluded from the final model.
		Genotype	Mass	Geno*Mass	Sex	Year
Body Mass	F	0.1206	-	-	14.094	n.s.
	P	0.8867	-	-	0.0002	n.s.
Blood Haemoglobin Content	F	0.5094	2.9376	n.s.	n.s.	n.s.
	P	0.6046	0.0941	n.s.	n.s.	n.s.
Haematocrit	F	0.3525	4.3137	n.s.	n.s.	n.s.
	P	0.705	0.0441	n.s.	n.s.	n.s.
Mean Corpuscular Haemoglobin	F	0.2689	0.1788	n.s.	n.s.	n.s.
	P	0.7656	0.6746	n.s.	n.s.	n.s.
Lung Volume	F	1.2997	5.2756	n.s.	n.s.	n.s.
	P	0.2855	0.0277	n.s.	n.s.	n.s.
Right Ventricle Mass	F	0.3696	4.2928	n.s.	n.s.	n.s.
	P	0.6931	0.0442	n.s.	n.s.	n.s.
Left Ventricle Mass	F	1.5787	43.521	n.s.	n.s.	n.s.
	P	0.218	4.9e-08	n.s.	n.s.	n.s.
Right Ventricle Mass / Left Ventricle + Septum Mass	F	1.3613	5.5189	n.s.	n.s.	n.s.
	P	0.2674	0.0235	n.s.	n.s.	n.s.
Liver Mass	F	1.7086	37.837	n.s.	n.s.	n.s.
	P	0.1929	2e-07	n.s.	n.s.	n.s.
