# Supplementary material for: Physiological and genomic evidence that selection on the transcription factor Epas1 has altered cardiovascular function in high-altitude deer mice
Source: PLoS Genet. 2019 Nov 7;15(11):e1008420. doi: 10.1371/journal.pgen.1008420 (PMC6837288; doi:10.1371/journal.pgen.1008420)
Supplement: S5 Table — n.s. not significant and excluded from the final model. (XLSX) [file pgen.1008420.s006.xlsx]

## Sheet: Sheet1
Table S5. F- and P-values from mixed linear models of gastrocnemius muscle capillarity and enzyme activity in Epas1 variants of deer mice. n.s. not significant and excluded from the final model.
		Genotype	Mass	Geno*Mass	Sex	Year
Capillaries per Muscle Fibre	F	0.1009	0.4108	n.s.	n.s.	n.s.
	P	0.9043	0.5266	n.s.	n.s.	n.s.
Capillary Surface Density	F	0.2741	2.1423	n.s.	n.s.	n.s.
	P	0.7622	0.154	n.s.	n.s.	n.s.
Capillary Density	F	0.1483	12.796	n.s.	n.s.	n.s.
	P	0.8628	0.0012	n.s.	n.s.	n.s.
Average Transverse Area of Muscle Fibre	F	0.0513	7.1658	n.s.	n.s.	n.s.
	P	0.9501	0.0121	n.s.	n.s.	n.s.
Cytochrome c Oxidase Activity	F	2.011	0.5674	n.s.	n.s.	n.s.
	P	0.1521	0.4574	n.s.	n.s.	n.s.
Citrate Synthase Activity	F	0.7222	1.4825	n.s.	n.s.	n.s.
	P	4942	0.2332	n.s.	n.s.	n.s.
Lactate Dehydrogenase (LDH) Activity	F	2.7801	0.3955	n.s.	n.s.	n.s.
	P	0.0798	0.5347	n.s.	n.s.	n.s.
LDH Activity after Excluding Mice with the Epas1L/L genotype	F	5.3261	0.1133	n.s.	n.s.	n.s.
	P	0.0299	0.7394	n.s.	n.s.	n.s.
