# Supplementary material for: Physiological and genomic evidence that selection on the transcription factor Epas1 has altered cardiovascular function in high-altitude deer mice
Source: PLoS Genet. 2019 Nov 7;15(11):e1008420. doi: 10.1371/journal.pgen.1008420 (PMC6837288; doi:10.1371/journal.pgen.1008420)
Supplement: S6 Table — n.s. not significant and excluded from the final model. (XLSX) [file pgen.1008420.s007.xlsx]

## Sheet: Sheet1
Table S6. F- and P-values from mixed linear models of ventilatory and metabolic responses of Epas1 variants of deer mice. n.s. not significant and excluded from the final model.
		Genotype	PO2	Mass	Geno*PO2	Geno*Mass	PO2*Mass	Geno*PO2*Mass	Sex	Year
Total Ventilation	F	0.314	20.385	53.513	0.495	n.s.	n.s.	n.s.	n.s.	n.s.
	P	0.7325	1.8e-13	1.1e-08	0.8584	n.s.	n.s.	n.s.	n.s.	n.s.
Arterial O2 Saturation	F	2.127	306.47	n.s	1.405	n.s.	n.s.	n.s.	n.s.	n.s.
	P	0.1332	2e-16	n.s	0.1986	n.s.	n.s.	n.s.	n.s.	n.s.
Breathing Frequency	F	0.046	218.68	0.022	0.41	n.s.	n.s.	n.s.	n.s.	n.s.
	P	0.9548	2e-16	0.8842	0.9137	n.s.	n.s.	n.s.	n.s.	n.s.
Tidal Volume	F	0.268	42.669	29.786	0.79	n.s.	n.s.	n.s.	n.s.	n.s.
	P	0.766	2.2e-16	3.4e-06	0.612	n.s.	n.s.	n.s.	n.s.	n.s.
VO2	F	0.877	21.872	86.366	0.735	n.s.	n.s.	n.s.	n.s.	n.s.
	P	0.4245	3e-14	3.2e-11	0.6607	n.s.	n.s.	n.s.	n.s.	n.s.
Body Temperature	F	1.351	56.895	10.748	0.343	n.s.	n.s.	n.s.	n.s.	n.s.
	P	0.2715	4.6e-09	0.0023	0.7118	n.s.	n.s.	n.s.	n.s.	n.s.
Ventilatory Equivalent for O2	F	0.459	75.08	0.408	0.455	n.s.	n.s.	n.s.	n.s.	n.s.
	P	0.6352	2e-16	0.5268	0.8858	n.s.	n.s.	n.s.	n.s.	n.s.
Pulmonary O2 Extraction	F	0.5627	0.6924	0.4394	1.0064	n.s.	n.s.	n.s.	n.s.	n.s.
	P	0.5744	0.5983	0.5115	0.4336	n.s.	n.s.	n.s.	n.s.	n.s.
Heart Rate	F	3.824	19.741	n.s	0.7487	n.s.	n.s.	n.s.	n.s.	n.s.
	P	0.0309	4.9e-13	n.s	0.6484	n.s.	n.s.	n.s.	n.s.	n.s.
