# Supplementary material for: Physiological and genomic evidence that selection on the transcription factor Epas1 has altered cardiovascular function in high-altitude deer mice
Source: PLoS Genet. 2019 Nov 7;15(11):e1008420. doi: 10.1371/journal.pgen.1008420 (PMC6837288; doi:10.1371/journal.pgen.1008420)
Supplement: S7 Table — Candidate genes were curated from the literature (Ortiz-Barahona et al. 2010; Dengler et al. 2016) and publically available databases (KEGG: Kyoto Encyclopedia of Genes and Genomes; AmiGO). (XLSX) [file pgen.1008420.s008.xlsx]

## Sheet: Hif_targets_curated
Table S7. Candidate set of hypoxia inducible factor (HIF) cascade target genes and catecholamine synthesis and secretion genes used in targeted differential gene expression analysis. Candidate genes were curated from the literature (Ortiz-Barahona et al. 2010; Dengler et al. 2016) and publically available databases (KEGG: Kyoto Encyclopedia of Genes and Genomes; AmiGO).
Gene	Name	Candidate Set
Abcb6	ATP-binding cassette, sub-family B (MDR/TAP), member 6	HIF
Acvr1b	activin A receptor, type 1B	HIF
Adcy5	adenylate cyclase 5	HIF
Adm	adrenomedullin	HIF
Ahnak	AHNAK nucleoprotein (desmoyokin)	HIF
Akt1	thymoma viral proto-oncogene 1	HIF
Aldoa	aldolase A, fructose-bisphosphate	HIF
Amotl2	angiomotin-like 2	HIF
Angpt1	angiopoietin 1	HIF
Angpt2	angiopoietin 2	HIF
Angptl4	angiopoietin-like 4	HIF
Ankrd12	ankyrin repeat domain 12	HIF
Ankrd37	ankyrin repeat domain 37	HIF
Ap3s1	adaptor-related protein complex 3, sigma 1 subunit	HIF
Aplp1	amyloid beta (A4) precursor-like protein 1	HIF
Apold1	apolipoprotein L domain containing 1	HIF
Atf4	activating transcription factor 4	HIF
Avpi1	arginine vasopressin-induced 1	HIF
Barx2	BarH-like homeobox 2	HIF
Bbc3	BCL2 binding component 3	HIF
Bckdha	branched chain ketoacid dehydrogenase E1, alpha polypeptide	HIF
Bcl2	B cell leukemia/lymphoma 2	HIF
Bcl2l11	BCL2-like 11 (apoptosis facilitator)	HIF
Bcl6	B cell leukemia/lymphoma 6	HIF
Bcor	BCL6 interacting corepressor	HIF
Bmp2	bone morphogenetic protein 2	HIF
Bmpr2	bone morphogenetic protein receptor, type II (serine/threonine kinase)	HIF
Bnip3	BCL2/adenovirus E1B interacting protein 3	HIF
Bnip3l	BCL2/adenovirus E1B interacting protein 3-like	HIF
Brsk2	BR serine/threonine kinase 2	HIF
Btg1	B cell translocation gene 1, anti-proliferative	HIF
Camk2d	calcium/calmodulin-dependent protein kinase II, delta	HIF
Cav1	caveolin 1, caveolae protein	HIF
Ccnl1	cyclin L1	HIF
Cdh22	cadherin 22	HIF
Cdkn1a	cyclin-dependent kinase inhibitor 1A (P21)	HIF
Cdkn1b	cyclin-dependent kinase inhibitor 1B	HIF
Chst8	carbohydrate sulfotransferase 8	HIF
Chsy1	chondroitin sulfate synthase 1	HIF
Cited2	Cbp/p300-interacting transactivator, with Glu/Asp-rich carboxy-terminal domain, 2	HIF
Clk3	CDC-like kinase 3	HIF
Cox4i2	cytochrome c oxidase subunit 4I2	HIF
Cp	ceruloplasmin	HIF
Ctgf	unknown	HIF
Ctsc	cathepsin C	HIF
Cul2	cullin 2	HIF
Cxcl12	chemokine (C-X-C motif) ligand 12	HIF
Cxcr4	chemokine (C-X-C motif) receptor 4	HIF
Cybb	cytochrome b-245, beta polypeptide	HIF
Dars	aspartyl-tRNA synthetase	HIF
Ddit4	DNA-damage-inducible transcript 4	HIF
Ddn	dendrin	HIF
Ddr1	discoidin domain receptor family, member 1	HIF
Ddx4	DEAD (Asp-Glu-Ala-Asp) box polypeptide 4	HIF
Dll4	delta like canonical Notch ligand 4	HIF
Dscaml1	DS cell adhesion molecule like 1	HIF
Dtna	dystrobrevin alpha	HIF
Dusp1	dual specificity phosphatase 1	HIF
Dysf	dysferlin	HIF
Edn1	endothelin 1	HIF
Efna3	ephrin A3	HIF
Egf	epidermal growth factor	HIF
Egfr	epidermal growth factor receptor	HIF
Egln1	egl-9 family hypoxia-inducible factor 1	HIF
Egln3	egl-9 family hypoxia-inducible factor 3	HIF
Egr2	early growth response 2	HIF
Eif4e	eukaryotic translation initiation factor 4E	HIF
Eif4ebp1	eukaryotic translation initiation factor 4E binding protein 1	HIF
Elf3	E74-like factor 3	HIF
Elovl4	elongation of very long chain fatty acids (FEN1/Elo2, SUR4/Elo3, yeast)-like 4	HIF
Eng	endoglin	HIF
Eno1	enolase 1, alpha non-neuron	HIF
Epas1	endothelial PAS domain protein 1	HIF
Epo	erythropoietin	HIF
Ero1l	ERO1-like (S. cerevisiae)	HIF
Fam107b	family with sequence similarity 107, member B	HIF
Fam19a5	family with sequence similarity 19, member A5	HIF
Fbl	fibrillarin	HIF
Fbxo42	F-box protein 42	HIF
Fech	ferrochelatase	HIF
Fgf11	fibroblast growth factor 11	HIF
Fibcd1	fibrinogen C domain containing 1	HIF
Flt1	FMS-like tyrosine kinase 1	HIF
Fnip1	folliculin interacting protein 1	HIF
Foxd1	forkhead box D1	HIF
Foxn4	forkhead box N4	HIF
Foxo3	forkhead box O3	HIF
Gadd45a	growth arrest and DNA-damage-inducible 45 alpha	HIF
Gadd45b	growth arrest and DNA-damage-inducible 45 beta	HIF
Gapdh	glyceraldehyde-3-phosphate dehydrogenase	HIF
Gbe1	glucan (1,4-alpha-), branching enzyme 1	HIF
Gja1	gap junction protein, alpha 1	HIF
Gnai1	guanine nucleotide binding protein (G protein), alpha inhibiting 1	HIF
Gpr25	G protein-coupled receptor 25	HIF
Gpt2	glutamic pyruvate transaminase (alanine aminotransferase) 2	HIF
Gpx3	glutathione peroxidase 3	HIF
Gramd1c	GRAM domain containing 1C	HIF
Gys1	glycogen synthase 1, muscle	HIF
Hivep2	human immunodeficiency virus type I enhancer binding protein 2	HIF
Hk1	hexokinase 1	HIF
Hk2	hexokinase 2	HIF
Hmox1	heme oxygenase 1	HIF
Homer1	homer scaffolding protein 1	HIF
Hoxa11	homeobox A11	HIF
Hoxa4	homeobox A4	HIF
Huwe1	HECT, UBA and WWE domain containing 1	HIF
Id2	inhibitor of DNA binding 2	HIF
Ier5l	immediate early response 5-like	HIF
Ifng	interferon gamma	HIF
Ifngr1	interferon gamma receptor 1	HIF
Igf1r	insulin-like growth factor I receptor	HIF
Igf2	insulin-like growth factor 2	HIF
Igfbp3	insulin-like growth factor binding protein 3	HIF
Igfbp5	insulin-like growth factor binding protein 5	HIF
Il1rap	interleukin 1 receptor accessory protein	HIF
Il6	interleukin 6	HIF
Il6ra	interleukin 6 receptor, alpha	HIF
Irf1	interferon regulatory factor 1	HIF
Jmy	junction-mediating and regulatory protein	HIF
Kcng3	potassium voltage-gated channel, subfamily G, member 3	HIF
Klf10	Kruppel-like factor 10	HIF
Klf4	Kruppel-like factor 4 (gut)	HIF
Klf6	Kruppel-like factor 6	HIF
Klf7	Kruppel-like factor 7 (ubiquitous)	HIF
Klhdc3	kelch domain containing 3	HIF
L1cam	L1 cell adhesion molecule	HIF
Ldb1	LIM domain binding 1	HIF
Ldha	lactate dehydrogenase A	HIF
Lep	leptin	HIF
Lgals1	lectin, galactose binding, soluble 1	HIF
Lox	lysyl oxidase	HIF
Loxl2	lysyl oxidase-like 2	HIF
Loxl4	lysyl oxidase-like 4	HIF
Ltbr	lymphotoxin B receptor	HIF
Maff	v-maf musculoaponeurotic fibrosarcoma oncogene family, protein F (avian)	HIF
Map2k1	mitogen-activated protein kinase kinase 1	HIF
Mapk1	mitogen-activated protein kinase 1	HIF
Mcl1	myeloid cell leukemia sequence 1	HIF
Mdga2	MAM domain containing glycosylphosphatidylinositol anchor 2	HIF
Megf6	multiple EGF-like-domains 6	HIF
Met	met proto-oncogene	HIF
Mif	macrophage migration inhibitory factor (glycosylation-inhibiting factor)	HIF
Mknk1	MAP kinase-interacting serine/threonine kinase 1	HIF
Mknk2	MAP kinase-interacting serine/threonine kinase 2	HIF
Mmp14	matrix metallopeptidase 14 (membrane-inserted)	HIF
Mmp2	matrix metallopeptidase 2	HIF
Mmp9	matrix metallopeptidase 9	HIF
Mnt	max binding protein	HIF
Mtch2	mitochondrial carrier 2	HIF
Mtor	mechanistic target of rapamycin kinase	HIF
Mttp	microsomal triglyceride transfer protein	HIF
Mxi1	MAX interactor 1, dimerization protein	HIF
Negr1	neuronal growth regulator 1	HIF
Nfil3	nuclear factor, interleukin 3, regulated	HIF
Nfkb1	nuclear factor of kappa light polypeptide gene enhancer in B cells 1, p105	HIF
Nos2	nitric oxide synthase 2, inducible	HIF
Nos3	nitric oxide synthase 3, endothelial cell	HIF
Nppa	natriuretic peptide type A	HIF
Nr4a1	nuclear receptor subfamily 4, group A, member 1	HIF
Nr4a3	nuclear receptor subfamily 4, group A, member 3	HIF
Nrn1	neuritin 1	HIF
Nrxn2	neurexin II	HIF
Nxph1	neurexophilin 1	HIF
Oxsr1	oxidative-stress responsive 1	HIF
P4ha1	procollagen-proline, 2-oxoglutarate 4-dioxygenase (proline 4-hydroxylase), alpha 1 polypeptide	HIF
P4ha2	procollagen-proline, 2-oxoglutarate 4-dioxygenase (proline 4-hydroxylase), alpha II polypeptide	HIF
Pag1	phosphoprotein associated with glycosphingolipid microdomains 1	HIF
Pappa	pregnancy-associated plasma protein A	HIF
Pcolce2	procollagen C-endopeptidase enhancer 2	HIF
Pcyt1b	phosphate cytidylyltransferase 1, choline, beta isoform	HIF
Pdgfb	platelet derived growth factor, B polypeptide	HIF
Pdha1	pyruvate dehydrogenase E1 alpha 1	HIF
Pdk1	pyruvate dehydrogenase kinase, isoenzyme 1	HIF
Pdk3	pyruvate dehydrogenase kinase, isoenzyme 3	HIF
Pebp4	phosphatidylethanolamine binding protein 4	HIF
Pfkfb3	6-phosphofructo-2-kinase/fructose-2,6-biphosphatase 3	HIF
Pfkl	phosphofructokinase, liver, B-type	HIF
Pfkp	phosphofructokinase, platelet	HIF
Pgam1	phosphoglycerate mutase 1	HIF
Pgf	placental growth factor	HIF
Pgk1	phosphoglycerate kinase 1	HIF
Phactr3	phosphatase and actin regulator 3	HIF
Phf20	PHD finger protein 20	HIF
Phf21a	PHD finger protein 21A	HIF
Pik3ca	phosphatidylinositol-4,5-bisphosphate 3-kinase catalytic subunit alpha	HIF
Pim1	proviral integration site 1	HIF
Pim2	proviral integration site 2	HIF
Pinx1	PIN2/TERF1 interacting, telomerase inhibitor 1	HIF
Plaur	plasminogen activator, urokinase receptor	HIF
Plcg1	phospholipase C, gamma 1	HIF
Plch2	phospholipase C, eta 2	HIF
Plekha2	pleckstrin homology domain-containing, family A (phosphoinositide binding specific) member 2	HIF
Plod1	procollagen-lysine, 2-oxoglutarate 5-dioxygenase 1	HIF
Plod2	procollagen lysine, 2-oxoglutarate 5-dioxygenase 2	HIF
Plxnd1	plexin D1	HIF
Pnrc1	proline-rich nuclear receptor coactivator 1	HIF
Ppme1	protein phosphatase methylesterase 1	HIF
Ppp1r3c	protein phosphatase 1, regulatory subunit 3C	HIF
Ppp1r9a	protein phosphatase 1, regulatory subunit 9A	HIF
Prkca	protein kinase C, alpha	HIF
Psd3	pleckstrin and Sec7 domain containing 3	HIF
Ptbp2	polypyrimidine tract binding protein 2	HIF
Ptprr	protein tyrosine phosphatase, receptor type, R	HIF
Rap2b	RAP2B, member of RAS oncogene family	HIF
Rassf1	Ras association (RalGDS/AF-6) domain family member 1	HIF
Rcor1	REST corepressor 1	HIF
Rcor2	REST corepressor 2	HIF
Rhobtb1	Rho-related BTB domain containing 1	HIF
Rlf	rearranged L-myc fusion sequence	HIF
Rnf165	ring finger protein 165	HIF
Rora	RAR-related orphan receptor alpha	HIF
Rorc	RAR-related orphan receptor gamma	HIF
Rps6kb2	ribosomal protein S6 kinase, polypeptide 2	HIF
Rragd	Ras-related GTP binding D	HIF
Rsbn1	rosbin, round spermatid basic protein 1	HIF
Rybp	RING1 and YY1 binding protein	HIF
Scn1a	sodium channel, voltage-gated, type I, alpha	HIF
Sec24a	Sec24 related gene family, member A (S. cerevisiae)	HIF
Sergef	secretion regulating guanine nucleotide exchange factor	HIF
Serpine1	serine (or cysteine) peptidase inhibitor, clade E, member 1	HIF
Sfxn3	sideroflexin 3	HIF
Shb	src homology 2 domain-containing transforming protein B	HIF
Siah2	siah E3 ubiquitin protein ligase 2	HIF
Slc25a36	solute carrier family 25, member 36	HIF
Slc2a1	solute carrier family 2 (facilitated glucose transporter), member 1	HIF
Slc38a3	solute carrier family 38, member 3	HIF
Slco5a1	solute carrier organic anion transporter family, member 5A1	HIF
Smad7	SMAD family member 7	HIF
Snai1	snail family zinc finger 1	HIF
Snai2	snail family zinc finger 2	HIF
Sod2	superoxide dismutase 2, mitochondrial	HIF
Spock1	sparc/osteonectin, cwcv and kazal-like domains proteoglycan 1	HIF
Spry1	sprouty RTK signaling antagonist 1	HIF
St6gal1	beta galactoside alpha 2,6 sialyltransferase 1	HIF
Stat3	signal transducer and activator of transcription 3	HIF
Stc1	stanniocalcin 1	HIF
Stc2	stanniocalcin 2	HIF
Syt5	synaptotagmin V	HIF
Tbk1	TANK-binding kinase 1	HIF
Tceal3	transcription elongation factor A (SII)-like 3	HIF
Tceal7	transcription elongation factor A (SII)-like 7	HIF
Tcf3	transcription factor 3	HIF
Tef	thyrotroph embryonic factor	HIF
Tek	TEK receptor tyrosine kinase	HIF
Tert	telomerase reverse transcriptase	HIF
Tex264	testis expressed gene 264	HIF
Tfap2b	transcription factor AP-2 beta	HIF
Tfrc	transferrin receptor	HIF
Tgfa	transforming growth factor alpha	HIF
Thrb	thyroid hormone receptor beta	HIF
Timp1	tissue inhibitor of metalloproteinase 1	HIF
Tlr4	toll-like receptor 4	HIF
Tmem45a	transmembrane protein 45a	HIF
Tnfaip3	tumor necrosis factor, alpha-induced protein 3	HIF
Tpd52	tumor protein D52	HIF
Trf	transferrin	HIF
Trpc1	transient receptor potential cation channel, subfamily C, member 1	HIF
Tsc22d3	TSC22 domain family, member 3	HIF
Twist1	twist basic helix-loop-helix transcription factor 1	HIF
Ugp2	UDP-glucose pyrophosphorylase 2	HIF
Uvrag	UV radiation resistance associated gene	HIF
Vapa	vesicle-associated membrane protein, associated protein A	HIF
Vegfa	vascular endothelial growth factor A	HIF
Vegfb	vascular endothelial growth factor B	HIF
Vim	vimentin	HIF
Wee1	WEE 1 homolog 1 (S. pombe)	HIF
Wt1	Wilms tumor 1 homolog	HIF
Xpnpep1	X-prolyl aminopeptidase (aminopeptidase P) 1, soluble	HIF
Yeats2	YEATS domain containing 2	HIF
Ypel5	yippee like 5	HIF
Zbtb25	zinc finger and BTB domain containing 25	HIF
Zc3h6	zinc finger CCCH type containing 6	HIF
Zdhhc9	zinc finger, DHHC domain containing 9	HIF
Zeb1	zinc finger E-box binding homeobox 1	HIF
Zeb2	zinc finger E-box binding homeobox 2	HIF
Zfx	zinc finger protein X-linked	HIF
Zic4	zinc finger protein of the cerebellum 4	HIF
Abat	4-aminobutyrate aminotransferase	Catecholamine
Adcy6	adenylate cyclase 6	Catecholamine
Adipoq	adiponectin, C1Q and collagen domain containing	Catecholamine
Adora2a	adenosine A2a receptor	Catecholamine
Adora2b	adenosine A2b receptor	Catecholamine
Adra2a	adrenergic receptor, alpha 2a	Catecholamine
Adra2b	adrenergic receptor, alpha 2b	Catecholamine
Adra2c	adrenergic receptor, alpha 2c	Catecholamine
Adrb1	adrenergic receptor, beta 1	Catecholamine
Adrb2	adrenergic receptor, beta 2	Catecholamine
Adrb3	adrenergic receptor, beta 3	Catecholamine
Agt	angiotensinogen (serpin peptidase inhibitor, clade A, member 8)	Catecholamine
Agtr1a	angiotensin II receptor, type 1a	Catecholamine
Agtr2	angiotensin II receptor, type 2	Catecholamine
Akap6	A kinase (PRKA) anchor protein 6	Catecholamine
Akr1b3	aldo-keto reductase family 1, member B3 (aldose reductase)	Catecholamine
Aoc2	amine oxidase, copper containing 2 (retina-specific)	Catecholamine
Aplp1	amyloid beta (A4) precursor-like protein 1	Catecholamine
App	amyloid beta (A4) precursor protein	Catecholamine
Atf4	activating transcription factor 4	Catecholamine
Atp2b4	ATPase, Ca++ transporting, plasma membrane 4	Catecholamine
Atp7a	ATPase, Cu++ transporting, alpha polypeptide	Catecholamine
Cadps	Ca2+-dependent secretion activator	Catecholamine
Cartpt	CART prepropeptide	Catecholamine
Chga	chromogranin A	Catecholamine
Chrm5	cholinergic receptor, muscarinic 5	Catecholamine
Chrna4	cholinergic receptor, nicotinic, alpha polypeptide 4	Catecholamine
Chrna6	cholinergic receptor, nicotinic, alpha polypeptide 6	Catecholamine
Chrna7	cholinergic receptor, nicotinic, alpha polypeptide 7	Catecholamine
Chrnb2	cholinergic receptor, nicotinic, beta polypeptide 2 (neuronal)	Catecholamine
Cnr1	cannabinoid receptor 1 (brain)	Catecholamine
Comt	catechol-O-methyltransferase	Catecholamine
Crh	corticotropin releasing hormone	Catecholamine
Crhr1	corticotropin releasing hormone receptor 1	Catecholamine
Crhr2	corticotropin releasing hormone receptor 2	Catecholamine
Cxcl12	chemokine (C-X-C motif) ligand 12	Catecholamine
Cyp2d22	cytochrome P450, family 2, subfamily d, polypeptide 22	Catecholamine
Dao	D-amino acid oxidase	Catecholamine
Dbh	dopamine beta hydroxylase	Catecholamine
Ddc	dopa decarboxylase	Catecholamine
Dnm2	dynamin 2	Catecholamine
Drd1	dopamine receptor D1	Catecholamine
Drd2	dopamine receptor D2	Catecholamine
Drd3	dopamine receptor D3	Catecholamine
Drd4	dopamine receptor D4	Catecholamine
Drd5	dopamine receptor D5	Catecholamine
Dtnbp1	dystrobrevin binding protein 1	Catecholamine
Entpd1	ectonucleoside triphosphate diphosphohydrolase 1	Catecholamine
Epas1	endothelial PAS domain protein 1	Catecholamine
Gabbr1	gamma-aminobutyric acid (GABA) B receptor, 1	Catecholamine
Gabpa	GA repeat binding protein, alpha	Catecholamine
Gata3	GATA binding protein 3	Catecholamine
Gch1	GTP cyclohydrolase 1	Catecholamine
Gck	glucokinase	Catecholamine
Gdnf	glial cell line derived neurotrophic factor	Catecholamine
Ghsr	growth hormone secretagogue receptor	Catecholamine
Gnas	GNAS (guanine nucleotide binding protein, alpha stimulating) complex locus	Catecholamine
Gpr143	G protein-coupled receptor 143	Catecholamine
Gpr37	G protein-coupled receptor 37	Catecholamine
Grin2a	glutamate receptor, ionotropic, NMDA2A (epsilon 1)	Catecholamine
Grk2	G protein-coupled receptor kinase 2	Catecholamine
Hand2	heart and neural crest derivatives expressed 2	Catecholamine
Hdc	histidine decarboxylase	Catecholamine
Hprt	hypoxanthine guanine phosphoribosyl transferase	Catecholamine
Hrh3	histamine receptor H3	Catecholamine
Htr1a	5-hydroxytryptamine (serotonin) receptor 1A	Catecholamine
Htr1b	5-hydroxytryptamine (serotonin) receptor 1B	Catecholamine
Htr2a	5-hydroxytryptamine (serotonin) receptor 2A	Catecholamine
Htr2c	5-hydroxytryptamine (serotonin) receptor 2C	Catecholamine
Htr6	5-hydroxytryptamine (serotonin) receptor 6	Catecholamine
Insm1	insulinoma-associated 1	Catecholamine
Itgam	integrin alpha M	Catecholamine
Kcna2	potassium voltage-gated channel, shaker-related subfamily, member 2	Catecholamine
Kcnb1	potassium voltage gated channel, Shab-related subfamily, member 1	Catecholamine
Kl	klotho	Catecholamine
Lrrk2	leucine-rich repeat kinase 2	Catecholamine
Ly6e	lymphocyte antigen 6 complex, locus E	Catecholamine
Maoa	monoamine oxidase A	Catecholamine
Maob	monoamine oxidase B	Catecholamine
Mapk1	mitogen-activated protein kinase 1	Catecholamine
Mapk3	mitogen-activated protein kinase 3	Catecholamine
Mecp2	methyl CpG binding protein 2	Catecholamine
Moxd1	monooxygenase, DBH-like 1	Catecholamine
Moxd2	monooxygenase, DBH-like 2	Catecholamine
Nat8l	N-acetyltransferase 8-like	Catecholamine
nm3	neurological mutant 3	Catecholamine
Nos1	nitric oxide synthase 1, neuronal	Catecholamine
Npr1	natriuretic peptide receptor 1	Catecholamine
Npy2r	neuropeptide Y receptor Y2	Catecholamine
Nr4a2	nuclear receptor subfamily 4, group A, member 2	Catecholamine
Nr4a3	nuclear receptor subfamily 4, group A, member 3	Catecholamine
Olfr1101	olfactory receptor 1101	Catecholamine
Olfr150	olfactory receptor 150	Catecholamine
Olfr275	olfactory receptor 275	Catecholamine
Olfr683	olfactory receptor 683	Catecholamine
Olfr684	olfactory receptor 684	Catecholamine
Olfr919	olfactory receptor 919	Catecholamine
Oprk1	opioid receptor, kappa 1	Catecholamine
Oxt	oxytocin	Catecholamine
Oxtr	oxytocin receptor	Catecholamine
P2ry1	purinergic receptor P2Y, G-protein coupled 1	Catecholamine
P2ry12	purinergic receptor P2Y, G-protein coupled 12	Catecholamine
Park7	Parkinson disease (autosomal recessive, early onset) 7	Catecholamine
Pcp4	Purkinje cell protein 4	Catecholamine
Pde1b	phosphodiesterase 1B, Ca2+-calmodulin dependent	Catecholamine
Pde4b	phosphodiesterase 4B, cAMP specific	Catecholamine
Pde4d	phosphodiesterase 4D, cAMP specific	Catecholamine
Pink1	PTEN induced putative kinase 1	Catecholamine
Plcd1	phospholipase C, delta 1	Catecholamine
Pnkd	paroxysmal nonkinesiogenic dyskinesia	Catecholamine
Pnmt	phenylethanolamine-N-methyltransferase	Catecholamine
Prkcb	protein kinase C, beta	Catecholamine
Ptger3	prostaglandin E receptor 3 (subtype EP3)	Catecholamine
Ptgs1	prostaglandin-endoperoxide synthase 1	Catecholamine
Rab3b	RAB3B, member RAS oncogene family	Catecholamine
Rnf180	ring finger protein 180	Catecholamine
Rnls	renalase, FAD-dependent amine oxidase	Catecholamine
Rtl4	retrotransposon Gag like 4	Catecholamine
Rtn4	reticulon 4	Catecholamine
Ryr2	ryanodine receptor 2, cardiac	Catecholamine
Sdhd	succinate dehydrogenase complex, subunit D, integral membrane protein	Catecholamine
Sirt2	sirtuin 2	Catecholamine
Slc18a1	solute carrier family 18 (vesicular monoamine), member 1	Catecholamine
Slc22a1	solute carrier family 22 (organic cation transporter), member 1	Catecholamine
Slc22a2	solute carrier family 22 (organic cation transporter), member 2	Catecholamine
Slc22a3	solute carrier family 22 (organic cation transporter), member 3	Catecholamine
Slc6a2	solute carrier family 6 (neurotransmitter transporter, noradrenalin), member 2	Catecholamine
Slc6a3	solute carrier family 6 (neurotransmitter transporter, dopamine), member 3	Catecholamine
Slc6a4	solute carrier family 6 (neurotransmitter transporter, serotonin), member 4	Catecholamine
Slc9a1	solute carrier family 9 (sodium/hydrogen exchanger), member 1	Catecholamine
Smpd3	sphingomyelin phosphodiesterase 3, neutral	Catecholamine
Snca	synuclein, alpha	Catecholamine
Sncaip	synuclein, alpha interacting protein (synphilin)	Catecholamine
Sncb	synuclein, beta	Catecholamine
Sncg	synuclein, gamma	Catecholamine
Spr	sepiapterin reductase	Catecholamine
Stx1a	syntaxin 1A (brain)	Catecholamine
Sult1a1	sulfotransferase family 1A, phenol-preferring, member 1	Catecholamine
Sult1d1	sulfotransferase family 1D, member 1	Catecholamine
Syt1	synaptotagmin I	Catecholamine
Syt4	synaptotagmin IV	Catecholamine
Syt7	synaptotagmin VII	Catecholamine
Tacr3	tachykinin receptor 3	Catecholamine
Tgfb2	transforming growth factor, beta 2	Catecholamine
Th	tyrosine hydroxylase	Catecholamine
Tomt	transmembrane O-methyltransferase	Catecholamine
Tor1a	torsin family 1, member A (torsin A)	Catecholamine
Vhl	von Hippel-Lindau tumor suppressor	Catecholamine
Vps35	VPS35 retromer complex component	Catecholamine
