# Supplementary material for: Physiological and genomic evidence that selection on the transcription factor Epas1 has altered cardiovascular function in high-altitude deer mice
Source: PLoS Genet. 2019 Nov 7;15(11):e1008420. doi: 10.1371/journal.pgen.1008420 (PMC6837288; doi:10.1371/journal.pgen.1008420)
Supplement: S8 Table — Table reports average log2 fold-change (logFC) in expression, average log2 read counts per million (logCPM), and the F-value (F) from quasi-likelihood F tests, p-value, and false-discovery rate corrected p-value (FDR) of quasi-likelihood generalized linear models comparing expression between Epas1L/L vs. Epas1H/H and Epas1H/L for adrenal and left ventricle tissues. Gene names are Mus musculus gene ids. (XLSX) [file pgen.1008420.s009.xlsx]

## Sheet: Sheet1
Table S8. Results of differential gene expression among candidate HIF and catecholamine genes. Table reports average log2 fold-change (logFC) in expression, average log2 read counts per million (logCPM), and the F-value (F) from quasi-likelihood F tests, p-value, and false-discovery rate corrected p-value (FDR) of quasi-likelihood generalized linear models comparing expression between Epas1L/L vs…
		Epas1L/L vs. EpasH/H					Epas1L/L vs. EpasH/L
Gene	Candidate set	logFC	logCPM	F	PValue	FDR	logFC	logCPM	LR	PValue	FDR	Tissue
Abcb6	HIF	0.0483752	5.99787	0.0610061	0.807575	0.991046	-0.112952	2.82814	0.0504305	0.824725	0.999867	adrenal
Adcy5	HIF	-0.22639	4.94848	0.59117	0.451465	0.967738	0.211403	6.81994	0.4817	0.496093	0.999867	adrenal
Adm	HIF	-0.371205	4.56494	0.889131	0.357607	0.955735	-0.162941	4.85722	0.7271	0.404498	0.999867	adrenal
Ahnak	HIF	-0.166665	8.04967	0.45839	0.506577	0.97247	0.106244	6.08668	0.378524	0.545729	0.999867	adrenal
Akt1	HIF	-0.0329395	9.26089	0.0450185	0.834241	0.992574	0.0412136	4.99175	0.0377188	0.84808	0.999867	adrenal
Aldoa	HIF	-0.0396015	10.0943	0.0243675	0.877608	0.996442	-0.0555136	3.34225	0.0212882	0.885541	0.999867	adrenal
Amotl2	HIF	-0.451102	5.51853	3.98085	0.0606357	0.841068	-0.719592	3.93536	3.23231	0.0881877	0.999867	adrenal
Angpt1	HIF	0.0900303	4.35068	0.0607157	0.808024	0.991046	0.0368534	6.75572	0.0502186	0.825087	0.999867	adrenal
Angpt2	HIF	0.0400801	2.62884	0.00286843	0.957849	0.997702	0.0117211	5.63372	0.00214691	0.963529	0.999867	adrenal
Ankrd12	HIF	-0.0540167	5.57557	0.0618739	0.80624	0.991046	0.0355362	7.4635	0.0511059	0.823576	0.999867	adrenal
Ankrd37	HIF	-1.15409	4.77498	5.74352	0.0270523	0.823494	0.803879	9.37868	4.69259	0.0432827	0.999867	adrenal
Ap3s1	HIF	-0.376404	4.11733	1.22705	0.281874	0.951192	0.330131	3.80878	1.013	0.326893	0.999867	adrenal
Aplp1	HIF	0.126944	6.27662	0.158657	0.694858	0.986065	0.0646058	5.52767	0.13259	0.719802	0.999867	adrenal
Avpi1	HIF	0.105705	6.23893	0.205368	0.65558	0.979617	0.170113	4.49622	0.170302	0.684486	0.999867	adrenal
Bbc3	HIF	-0.0754199	3.17342	0.0336928	0.856316	0.995815	-0.082594	4.02037	0.0290943	0.866374	0.999867	adrenal
Bckdha	HIF	-0.248045	7.88499	3.63624	0.0718464	0.852064	0.266667	8.75663	2.96114	0.101612	0.999867	adrenal
Bcl2	HIF	-0.295836	5.05211	1.26296	0.275158	0.947997	-0.288575	5.19531	1.04636	0.319258	0.999867	adrenal
Bcl6	HIF	-0.545335	6.56178	3.59844	0.0732161	0.852064	2.34861	3.65852	2.92989	0.103308	0.999867	adrenal
Bcor	HIF	0.10822	4.50938	0.170385	0.684413	0.984702	0.189173	3.27352	0.142262	0.710243	0.999867	adrenal
Bmp2	HIF	1.07792	3.1458	2.87163	0.106562	0.897849	0.502714	4.39232	2.35102	0.141764	0.999867	adrenal
Bmpr2	HIF	-0.106223	6.28679	0.558446	0.46408	0.969338	0.181867	4.89848	0.455308	0.507993	0.999867	adrenal
Bnip3	HIF	-0.723186	2.41935	1.05514	0.317289	0.953573	0.372392	4.21057	0.868898	0.363012	0.999867	adrenal
Bnip3l	HIF	0.04016	6.83437	0.085983	0.772542	0.98974	0.048663	5.7193	0.0743078	0.78812	0.999867	adrenal
Btg1	HIF	0.0372708	7.87585	0.0158032	0.901288	0.997079	-0.0324185	3.96138	0.0135667	0.908504	0.999867	adrenal
Camk2d	HIF	-0.0399476	6.41054	0.0464075	0.831743	0.992487	0.0744279	3.77427	0.0390943	0.845372	0.999867	adrenal
Cav1	HIF	-0.879082	7.13098	7.69889	0.0121079	0.767965	0.627084	4.47647	6.01681	0.0240539	0.999867	adrenal
Ccnl1	HIF	-0.00519428	6.36764	0.0014574	0.969948	0.998358	-0.00901211	4.85917	0.00102687	0.974772	0.999867	adrenal
Cdkn1a	HIF	0.182905	5.88966	0.177738	0.678079	0.984261	0.174443	3.62443	0.148136	0.704618	0.999867	adrenal
Cdkn1b	HIF	0.804316	5.1087	1.88455	0.185883	0.926944	-0.445584	7.49831	1.53498	0.230527	0.999867	adrenal
Chsy1	HIF	-0.175612	4.96884	0.395988	0.536699	0.974148	-0.0740007	9.24552	0.325854	0.574833	0.999867	adrenal
Cited2	HIF	0.703609	6.77317	8.29602	0.00961777	0.762052	-0.590041	4.34325	6.48255	0.01977	0.999867	adrenal
Clk3	HIF	-0.109869	5.59477	0.50114	0.487636	0.971589	-0.38529	2.50967	0.407411	0.530942	0.999867	adrenal
Cp	HIF	-1.82872	3.89275	12.3465	0.00233545	0.704201	-1.14454	6.21793	10.3604	0.00454119	0.999867	adrenal
Ctgf	HIF	-0.113992	5.48783	0.121389	0.731383	0.98974	0.082881	3.76252	0.104064	0.750546	0.999867	adrenal
Ctsc	HIF	0.29977	6.18636	0.85436	0.366969	0.955944	0.358032	3.59527	0.697649	0.414005	0.999867	adrenal
Cul2	HIF	-0.1786	5.26255	1.13079	0.301	0.953573	0.225277	5.19428	0.93028	0.346966	0.999867	adrenal
Cxcl12	HIF	-0.162519	6.48943	0.192604	0.665732	0.981375	0.083372	6.2008	0.159184	0.69438	0.999867	adrenal
Cxcr4	HIF	0.371986	3.74199	0.486832	0.493836	0.97247	-0.268174	2.65261	0.396757	0.536308	0.999867	adrenal
Dars	HIF	0.178992	7.31751	1.50496	0.234968	0.946274	-0.421683	5.14006	1.25339	0.276927	0.999867	adrenal
Ddit4	HIF	0.150026	7.31833	0.180296	0.675912	0.984261	0.20531	2.54746	0.150874	0.702041	0.999867	adrenal
Ddr1	HIF	0.454215	6.77019	4.13439	0.0563009	0.841068	-0.514922	4.68122	3.37926	0.0817857	0.999867	adrenal
Dll4	HIF	-0.224025	4.03651	0.540105	0.471407	0.969955	0.270364	4.62579	0.439398	0.515414	0.999867	adrenal
Dtna	HIF	0.0848078	3.88269	0.0330905	0.857591	0.995815	0.11966	2.87798	0.0288545	0.86692	0.999867	adrenal
Dusp1	HIF	-0.123745	6.13109	0.309446	0.584545	0.979617	-0.324967	3.94231	0.261076	0.615296	0.999867	adrenal
Dysf	HIF	-0.213486	5.60607	0.733084	0.402607	0.962072	-0.489296	2.58745	0.60241	0.447261	0.999867	adrenal
Edn1	HIF	0.491786	2.74434	0.7551	0.395764	0.960345	-0.411867	2.67274	0.616233	0.442177	0.999867	adrenal
Egf	HIF	-0.039729	3.96222	0.00440454	0.947783	0.997516	-0.032837	3.49892	0.00340826	0.954058	0.999867	adrenal
Egfr	HIF	0.0691554	3.77052	0.0550411	0.817035	0.992213	-0.0475595	6.24929	0.0458482	0.832744	0.999867	adrenal
Egln1	HIF	-0.137924	8.61427	0.242867	0.627818	0.979617	-0.171007	8.73803	0.203286	0.657209	0.999867	adrenal
Egln3	HIF	-0.348711	5.29521	0.542286	0.470526	0.969676	0.207391	3.85813	0.441038	0.51464	0.999867	adrenal
Eif4e	HIF	-0.030957	6.16042	0.0477709	0.82933	0.992487	0.128481	5.23054	0.0406444	0.842379	0.999867	adrenal
Eif4ebp1	HIF	-0.219806	6.64102	0.948291	0.34245	0.955735	-0.337098	4.68021	0.7794	0.388412	0.999867	adrenal
Eng	HIF	-0.362185	6.5179	3.09992	0.094463	0.875638	0.445151	4.55243	2.50062	0.130386	0.999867	adrenal
Eno1	HIF	-0.134934	8.83355	0.208187	0.65339	0.979617	-0.0881809	4.70251	0.174459	0.680884	0.999867	adrenal
Epas1	HIF	-0.0587606	8.62994	0.10832	0.745682	0.98974	0.0564366	7.12409	0.0950419	0.761233	0.999867	adrenal
Fam107b	HIF	1.04974	3.5987	3.39493	0.0811357	0.866003	-0.284452	5.86497	2.76321	0.112945	0.999867	adrenal
Fam19a5	HIF	-0.426539	5.79996	1.97841	0.175783	0.926944	0.665251	5.79545	1.61583	0.219092	0.999867	adrenal
Fbl	HIF	-0.0373333	6.69949	0.0368028	0.849912	0.994709	-0.0267867	6.0386	0.0313052	0.861443	0.999867	adrenal
Fbxo42	HIF	0.633406	3.09367	0.867193	0.363473	0.955944	-0.369668	6.36262	0.707557	0.410769	0.999867	adrenal
Fech	HIF	-0.100601	7.23252	0.673864	0.421938	0.962072	0.121124	8.0149	0.552873	0.466286	0.999867	adrenal
Flt1	HIF	-0.19829	7.63065	1.86249	0.188361	0.926944	-0.200313	6.99878	1.52358	0.2322	0.999867	adrenal
Fnip1	HIF	0.160101	6.40395	1.10915	0.30554	0.953573	-0.330901	4.34121	0.913404	0.351274	0.999867	adrenal
Foxd1	HIF	-0.219329	2.98525	0.182665	0.673921	0.983794	0.167617	5.26937	0.152532	0.700493	0.999867	adrenal
Foxo3	HIF	0.0591708	6.62854	0.119866	0.733003	0.98974	-0.0993134	5.76811	0.102813	0.751997	0.999867	adrenal
Gadd45a	HIF	0.720883	7.54566	1.1912	0.288801	0.953573	-0.297335	3.38217	0.987398	0.332927	0.999867	adrenal
Gadd45b	HIF	-0.426083	3.50128	1.15301	0.296433	0.953573	0.303455	4.31157	0.952604	0.341381	0.999867	adrenal
Gapdh	HIF	0.337708	6.79462	1.39589	0.252061	0.947997	0.206316	5.52149	1.16642	0.293722	0.999867	adrenal
Gbe1	HIF	0.241355	8.21024	0.617203	0.441823	0.963975	-0.13062	5.54654	0.499423	0.488372	0.999867	adrenal
Gja1	HIF	0.271242	8.92721	0.694292	0.415111	0.962072	-0.166604	4.92451	0.569619	0.459709	0.999867	adrenal
Gnai1	HIF	0.214897	4.52413	0.866814	0.363575	0.955944	-0.192372	5.5036	0.706821	0.411008	0.999867	adrenal
Gpt2	HIF	0.122163	4.51534	0.10834	0.74566	0.98974	0.073191	5.37793	0.0951341	0.761122	0.999867	adrenal
Gys1	HIF	0.0526167	6.73586	0.0553088	0.816599	0.992213	0.0461737	6.81849	0.0461655	0.832176	0.999867	adrenal
Hivep2	HIF	-0.128795	5.11454	0.206246	0.654896	0.979617	0.0926293	4.67016	0.170869	0.683991	0.999867	adrenal
Hk1	HIF	0.154916	6.08346	0.323189	0.576388	0.978945	0.130083	4.62327	0.271005	0.608702	0.999867	adrenal
Hk2	HIF	0.142803	6.8384	0.099004	0.756474	0.98974	-0.127699	3.1919	0.0865639	0.771798	0.999867	adrenal
Hmox1	HIF	-0.25681	6.37017	0.283577	0.60057	0.979617	0.196892	3.41571	0.240346	0.629597	0.999867	adrenal
Homer1	HIF	-0.0223028	4.08058	0.00413841	0.949382	0.997516	0.0119329	9.91201	0.00331538	0.954688	0.999867	adrenal
Huwe1	HIF	-0.0399269	8.50648	0.0844517	0.774517	0.98974	0.139739	2.62383	0.0729529	0.790011	0.999867	adrenal
Id2	HIF	-0.169418	7.53557	0.186	0.671144	0.983794	-0.0581731	8.35624	0.155582	0.697671	0.999867	adrenal
Ier5l	HIF	-0.429755	2.80252	0.566658	0.460861	0.968528	0.269224	3.69893	0.461223	0.505283	0.999867	adrenal
Ifngr1	HIF	-0.0948157	6.34624	0.223979	0.641443	0.979617	0.131655	6.28618	0.187744	0.669704	0.999867	adrenal
Igf1r	HIF	-0.237736	9.63727	0.801125	0.382011	0.959086	-0.117276	9.16758	0.652527	0.429257	0.999867	adrenal
Igfbp3	HIF	1.1774	7.22506	3.99862	0.0601146	0.841068	0.537505	3.87817	3.26504	0.0867127	0.999867	adrenal
Igfbp5	HIF	0.689073	7.24879	3.03703	0.0976267	0.881761	0.36305	5.92772	2.47028	0.132602	0.999867	adrenal
Il1rap	HIF	0.456526	4.28955	2.36402	0.140729	0.92638	2.8075	3.08062	1.93689	0.180164	0.999867	adrenal
Jmy	HIF	0.210712	6.14025	0.617465	0.441728	0.963975	0.185545	3.59409	0.49971	0.488249	0.999867	adrenal
Kcng3	HIF	0.62301	2.52918	0.657057	0.427687	0.962072	-0.106734	6.72124	0.534386	0.473732	0.999867	adrenal
Klf10	HIF	-0.222111	6.20103	1.08002	0.311801	0.953573	-0.506372	6.84247	0.892434	0.356736	0.999867	adrenal
Klf4	HIF	-0.0360735	5.15895	0.0174609	0.89627	0.997079	0.0213736	7.98206	0.0145713	0.905193	0.999867	adrenal
Klf6	HIF	0.0934917	5.89087	0.135396	0.716989	0.98974	-0.298882	2.4967	0.116093	0.737068	0.999867	adrenal
Klf7	HIF	-0.145496	5.12413	0.263246	0.613842	0.979617	0.150169	4.80627	0.220496	0.644033	0.999867	adrenal
Klhdc3	HIF	0.109688	6.00566	0.242499	0.628076	0.979617	0.090848	7.97265	0.203024	0.657415	0.999867	adrenal
Ldb1	HIF	0.268322	5.83032	2.0695	0.16662	0.926944	0.615948	3.24164	1.68687	0.209632	0.999867	adrenal
Lgals1	HIF	-0.429724	8.77162	1.24445	0.278593	0.949738	0.203462	4.76055	1.02706	0.323645	0.999867	adrenal
Lox	HIF	0.474434	4.07355	0.443874	0.513307	0.97247	0.0900538	5.89541	0.365051	0.552896	0.999867	adrenal
Loxl2	HIF	0.904238	5.31725	2.55843	0.126285	0.913707	0.816568	3.00551	2.0845	0.165168	0.999867	adrenal
Loxl4	HIF	-0.17981	2.52941	0.104844	0.749647	0.98974	0.0692691	5.83928	0.0925997	0.764222	0.999867	adrenal
Ltbr	HIF	-0.210033	7.91285	0.706568	0.41109	0.962072	0.39228	3.99775	0.581122	0.455278	0.999867	adrenal
Maff	HIF	0.667729	5.6984	2.29885	0.146011	0.92638	-0.25043	4.99977	1.8928	0.184967	0.999867	adrenal
Map2k1	HIF	0.245266	4.58621	0.462498	0.504701	0.97247	-0.252608	7.67172	0.382147	0.543832	0.999867	adrenal
Mapk1	HIF	-0.114617	6.95338	0.920789	0.349379	0.955735	0.188589	6.39344	0.754853	0.395839	0.999867	adrenal
Mcl1	HIF	-0.163247	7.71685	1.38643	0.253619	0.947997	0.241579	6.12901	1.15812	0.295397	0.999867	adrenal
Mdga2	HIF	-0.430684	2.11427	0.343329	0.564844	0.976459	0.181429	4.37702	0.286272	0.598857	0.999867	adrenal
Met	HIF	-0.758126	4.77774	5.61679	0.0285848	0.82669	-0.403812	4.98274	4.58206	0.0455598	0.999867	adrenal
Mknk1	HIF	0.219768	5.41956	1.46214	0.241494	0.947997	-0.20269	6.26959	1.22054	0.283116	0.999867	adrenal
Mknk2	HIF	-0.364604	7.755	2.36989	0.140265	0.92638	0.199639	7.69296	1.93923	0.179914	0.999867	adrenal
Mmp14	HIF	0.312756	6.31843	0.249805	0.622979	0.979617	0.0601812	7.53554	0.208848	0.652879	0.999867	adrenal
Mmp2	HIF	-0.362432	4.66899	0.497948	0.489007	0.972126	-0.167713	8.19751	0.405333	0.531981	0.999867	adrenal
Mmp9	HIF	1.01037	2.82333	2.5877	0.124267	0.91258	-0.339305	4.25641	2.10753	0.162968	0.999867	adrenal
Mtch2	HIF	-0.330363	8.34075	3.58652	0.0736546	0.852064	1.36437	3.34733	2.91953	0.103878	0.999867	adrenal
Mtor	HIF	-0.339822	6.31402	3.18412	0.0904137	0.874721	0.460897	4.67724	2.60654	0.122989	0.999867	adrenal
Mxi1	HIF	-0.00562523	6.29124	0.000685377	0.979388	0.999375	0.0112102	6.60379	0.000528729	0.981896	0.999867	adrenal
Negr1	HIF	-0.158526	2.95211	0.0938363	0.762703	0.98974	0.156382	3.58379	0.0813067	0.778634	0.999867	adrenal
Nfil3	HIF	0.231892	5.57679	0.181683	0.674744	0.983794	-0.141479	3.25372	0.151441	0.70151	0.999867	adrenal
Nfkb1	HIF	0.215463	5.44228	1.4439	0.244345	0.947997	-0.222717	5.75333	1.21055	0.285034	0.999867	adrenal
Nos3	HIF	0.0776447	3.97306	0.0856631	0.772953	0.98974	-0.0580371	7.10135	0.0742168	0.788246	0.999867	adrenal
Nr4a1	HIF	1.41119	6.78702	2.29219	0.146564	0.92638	0.472035	4.79952	1.88513	0.185819	0.999867	adrenal
Nr4a3	HIF	0.664361	7.40044	1.29157	0.269958	0.947997	0.359108	5.60656	1.074	0.313117	0.999867	adrenal
Nrn1	HIF	-0.821338	2.4967	0.901233	0.354429	0.955735	0.215297	5.6866	0.740947	0.400142	0.999867	adrenal
Nrxn2	HIF	-0.554529	2.39764	0.784705	0.386834	0.960255	-0.325185	6.16794	0.642576	0.432739	0.999867	adrenal
Oxsr1	HIF	0.053007	6.19181	0.115704	0.737492	0.98974	0.195315	2.62676	0.0996234	0.75574	0.999867	adrenal
P4ha1	HIF	0.038169	5.94973	0.0151571	0.903316	0.997079	-0.0536464	4.16861	0.0128578	0.910915	0.999867	adrenal
P4ha2	HIF	0.059262	4.5214	0.0465252	0.831534	0.992487	0.0387604	6.38585	0.0393259	0.844921	0.999867	adrenal
Pag1	HIF	0.0791662	3.45928	0.043424	0.837157	0.993419	0.0812666	8.41598	0.0365329	0.850457	0.999867	adrenal
Pappa	HIF	-0.469214	2.79775	0.210968	0.651247	0.979617	0.0998778	4.7372	0.176085	0.679489	0.999867	adrenal
Pcolce2	HIF	-0.882008	4.98256	3.00543	0.0992635	0.886749	0.218425	8.63581	2.44279	0.134649	0.999867	adrenal
Pcyt1b	HIF	-1.1157	2.92407	1.82774	0.192348	0.926944	-0.517931	3.29343	1.49009	0.237208	0.999867	adrenal
Pdgfb	HIF	-0.725293	3.86214	3.96642	0.0610624	0.841068	0.485645	3.99019	3.22086	0.0887106	0.999867	adrenal
Pdha1	HIF	0.110463	4.17701	0.0986576	0.756886	0.98974	-0.0945948	6.06209	0.0863967	0.772011	0.999867	adrenal
Pdk1	HIF	0.53017	5.43703	2.45575	0.133679	0.92638	0.260444	6.45774	2.01818	0.171708	0.999867	adrenal
Pdk3	HIF	0.487385	5.39863	6.66905	0.0183017	0.822366	0.549588	4.55291	5.47256	0.0304499	0.999867	adrenal
Pfkfb3	HIF	-1.03341	7.38599	7.8354	0.0114805	0.767965	0.52677	7.83794	6.18103	0.0224338	0.999867	adrenal
Pfkl	HIF	-0.557362	3.26234	0.658841	0.427071	0.962072	0.120259	7.76783	0.536584	0.472836	0.999867	adrenal
Pfkp	HIF	0.00498296	8.06944	0.000149243	0.990381	0.999375	-0.00159858	5.83943	0.000114434	0.991577	0.999867	adrenal
Pgam1	HIF	0.0503485	9.05216	0.0324793	0.858897	0.995815	0.034648	8.24619	0.0283905	0.867984	0.999867	adrenal
Pgk1	HIF	-0.402956	5.94975	1.11445	0.30442	0.953573	0.145006	6.5991	0.917594	0.350197	0.999867	adrenal
Phf20	HIF	0.054662	7.06581	0.0621724	0.805784	0.991046	-0.0420015	5.94875	0.0514974	0.822913	0.999867	adrenal
Phf21a	HIF	0.214076	6.74253	0.825613	0.374981	0.956421	0.16015	6.26542	0.672174	0.42251	0.999867	adrenal
Pik3ca	HIF	0.171871	6.18837	1.58737	0.223033	0.940207	-0.435047	3.69802	1.31261	0.266217	0.999867	adrenal
Pim1	HIF	0.280545	4.12621	0.877042	0.360822	0.955944	-0.119851	5.52692	0.718161	0.407348	0.999867	adrenal
Pim2	HIF	-0.13278	3.30771	0.17793	0.677915	0.984261	-0.0788213	4.9031	0.148175	0.704582	0.999867	adrenal
Pinx1	HIF	0.268653	4.89812	1.63146	0.216963	0.934895	0.441799	6.11292	1.33994	0.26146	0.999867	adrenal
Plaur	HIF	0.00388965	3.88448	0.000140011	0.990683	0.999375	-0.00212411	4.99691	9.45651e-05	0.992343	0.999867	adrenal
Plcg1	HIF	0.206513	5.91288	2.76323	0.112943	0.904177	-0.56998	4.83645	2.2679	0.148604	0.999867	adrenal
Plekha2	HIF	0.0354174	4.37201	0.00636201	0.937265	0.997079	-0.0327617	5.97724	0.00537003	0.942353	0.999867	adrenal
Plod1	HIF	-0.241573	6.59142	1.15474	0.296082	0.953573	-0.25453	5.73629	0.958146	0.340014	0.999867	adrenal
Plod2	HIF	0.480324	5.80659	2.08194	0.165414	0.926944	0.410757	8.21024	1.69835	0.208151	0.999867	adrenal
Pnrc1	HIF	-0.00564679	7.76884	0.000571271	0.981182	0.999375	0.00258636	7.00038	0.000448232	0.983331	0.999867	adrenal
Ppme1	HIF	-0.183339	5.84812	0.79026	0.385192	0.960255	-0.324862	3.22689	0.64616	0.43148	0.999867	adrenal
Ppp1r3c	HIF	-0.255071	5.1926	0.114926	0.73834	0.98974	0.0816376	5.56059	0.099181	0.756264	0.999867	adrenal
Ppp1r9a	HIF	-0.0300958	5.8059	0.0172951	0.896761	0.997079	0.133465	3.54935	0.0144565	0.905565	0.999867	adrenal
Prkca	HIF	0.244504	4.36065	0.848058	0.368704	0.956233	0.137686	9.0984	0.689986	0.416536	0.999867	adrenal
Psd3	HIF	-0.381508	8.77062	1.58485	0.223386	0.940283	0.212801	6.89391	1.30908	0.266841	0.999867	adrenal
Ptbp2	HIF	0.185169	5.26451	0.672137	0.422523	0.962072	-0.1461	5.49868	0.550954	0.46705	0.999867	adrenal
Ptprr	HIF	-0.865627	2.72189	4.73733	0.0423981	0.841068	-0.530748	5.80895	3.92925	0.0621779	0.999867	adrenal
Rap2b	HIF	0.641849	3.43512	2.59771	0.123586	0.91258	-0.302105	5.05911	2.11555	0.16221	0.999867	adrenal
Rassf1	HIF	-0.271869	4.86457	2.16079	0.158017	0.926944	-0.589563	2.99032	1.76957	0.199259	0.999867	adrenal
Rcor1	HIF	-0.207886	5.14266	1.10088	0.307301	0.953573	-0.158888	6.17194	0.907298	0.352852	0.999867	adrenal
Rhobtb1	HIF	-0.0904253	4.58329	0.0289136	0.866785	0.996442	0.0728587	3.52412	0.0248077	0.876517	0.999867	adrenal
Rlf	HIF	-0.0552595	5.55828	0.0519225	0.822197	0.992213	-0.0372518	7.95785	0.0435579	0.83691	0.999867	adrenal
Rora	HIF	-0.325827	9.60235	0.795473	0.383661	0.960255	-0.237805	5.14209	0.649866	0.430184	0.999867	adrenal
Rorc	HIF	-0.423553	5.28369	1.00138	0.329614	0.953578	0.269372	4.40515	0.825563	0.374995	0.999867	adrenal
Rps6kb2	HIF	-0.203818	4.67847	0.956612	0.340392	0.955735	0.196269	4.66119	0.787325	0.386059	0.999867	adrenal
Rragd	HIF	-0.347211	4.73531	0.4887	0.493019	0.97247	0.207232	3.4687	0.398466	0.53544	0.999867	adrenal
Rsbn1	HIF	-0.120992	5.58047	0.491924	0.491614	0.97247	0.138176	8.27417	0.401198	0.534059	0.999867	adrenal
Rybp	HIF	0.124083	5.11871	0.53016	0.475461	0.970207	-0.186591	5.13274	0.430791	0.51951	0.999867	adrenal
Sec24a	HIF	-0.0814311	5.85924	0.252334	0.621236	0.979617	0.283969	3.71063	0.210231	0.651813	0.999867	adrenal
Sergef	HIF	-0.148177	4.70873	0.151736	0.701235	0.987209	-0.162044	3.30004	0.127178	0.725325	0.999867	adrenal
Serpine1	HIF	-0.282359	2.69833	0.254287	0.619899	0.979617	0.0712737	6.43886	0.211936	0.650505	0.999867	adrenal
Shb	HIF	0.448178	5.50394	2.75169	0.113649	0.904716	-0.296021	5.59164	2.25411	0.149777	0.999867	adrenal
Siah2	HIF	0.0353923	3.9542	0.0100903	0.921044	0.997079	0.0206792	4.24389	0.00878328	0.926318	0.999867	adrenal
Slc25a36	HIF	-0.0232186	6.6582	0.0246877	0.876813	0.996442	0.0479185	5.49387	0.0216256	0.884644	0.999867	adrenal
Slc2a1	HIF	-0.125155	6.68497	0.0356671	0.852217	0.995815	0.0301547	7.42908	0.0309738	0.86217	0.999867	adrenal
Slco5a1	HIF	0.226983	3.2215	0.254143	0.619997	0.979617	-0.0807951	6.70852	0.21172	0.650671	0.999867	adrenal
Snai1	HIF	-0.0023186	2.85285	2.11855e-05	0.996376	0.999742	0.000517	6.07778	1.37402e-05	0.997081	0.999867	adrenal
Sod2	HIF	-0.127361	9.62482	0.376904	0.546582	0.974347	-0.215884	6.54368	0.312013	0.583003	0.999867	adrenal
Spock1	HIF	0.401779	3.23909	0.516801	0.481001	0.970742	-0.121012	5.79582	0.418157	0.525631	0.999867	adrenal
Spry1	HIF	0.193631	4.58306	0.615839	0.44232	0.964604	0.248554	4.45583	0.498763	0.488656	0.999867	adrenal
St6gal1	HIF	-0.0645474	7.2389	0.0409392	0.841817	0.99391	0.237851	2.08885	0.0347181	0.854172	0.999867	adrenal
Stat3	HIF	0.208984	7.68659	1.11965	0.303326	0.953573	0.17135	8.07577	0.92148	0.349203	0.999867	adrenal
Stc1	HIF	0.162008	3.33574	0.138393	0.714021	0.98974	0.232959	3.03142	0.119098	0.733824	0.999867	adrenal
Tbk1	HIF	0.73297	4.34147	8.56703	0.00868155	0.762052	0.495473	7.14626	6.842	0.0170491	0.999867	adrenal
Tcf3	HIF	-0.255431	4.98452	1.10623	0.30616	0.953573	-0.54683	2.44683	0.912802	0.351429	0.999867	adrenal
Tef	HIF	-0.00931342	6.73418	0.000829155	0.97733	0.999375	-0.00771661	4.76735	0.000638606	0.980104	0.999867	adrenal
Tek	HIF	0.347541	5.92204	1.45774	0.242178	0.947997	-0.357159	4.68819	1.2182	0.283565	0.999867	adrenal
Tert	HIF	0.11582	2.48014	0.0384312	0.846671	0.994173	0.0606979	4.4274	0.0325709	0.858701	0.999867	adrenal
Tfap2b	HIF	-0.347164	4.80666	1.20587	0.28594	0.953573	0.291619	3.53171	0.998288	0.330342	0.999867	adrenal
Tfrc	HIF	-0.0509954	6.27724	0.025462	0.874914	0.996442	0.0454563	7.74565	0.022425	0.882548	0.999867	adrenal
Thrb	HIF	-0.172148	5.19531	0.387682	0.540958	0.974347	0.309364	4.69545	0.319883	0.578329	0.999867	adrenal
Tlr4	HIF	0.335675	3.20245	0.624068	0.439336	0.962734	0.192888	3.98387	0.5036	0.486583	0.999867	adrenal
Tpd52	HIF	0.337601	7.62991	1.27562	0.272841	0.947997	-0.457862	2.64486	1.05908	0.316411	0.999867	adrenal
Trpc1	HIF	0.0971118	3.73985	0.0894198	0.768178	0.98974	-0.0691429	4.97316	0.077783	0.783352	0.999867	adrenal
Tsc22d3	HIF	0.00097114	9.15055	1.13653e-05	0.997345	0.999742	-0.000978689	8.8504	8.20876e-06	0.997744	0.999867	adrenal
Twist1	HIF	-0.0458303	2.92275	0.00515658	0.943508	0.997079	0.0128787	4.57792	0.00408274	0.949724	0.999867	adrenal
Ugp2	HIF	0.0404064	7.84826	0.0123468	0.912695	0.997079	-0.0537067	2.63294	0.0107878	0.918371	0.999867	adrenal
Uvrag	HIF	0.0783856	5.60533	0.235782	0.632849	0.979617	-0.195679	2.98725	0.195591	0.663321	0.999867	adrenal
Vapa	HIF	0.196543	9.03811	1.35178	0.259433	0.947997	-0.378491	3.03572	1.12808	0.301563	0.999867	adrenal
Vegfb	HIF	-0.51279	7.21015	2.94113	0.102695	0.887915	0.200601	6.25847	2.385	0.139078	0.999867	adrenal
Vim	HIF	0.732613	7.84624	4.01356	0.0596809	0.841068	1.1153	2.88603	3.28608	0.0857794	0.999867	adrenal
Wee1	HIF	-0.140145	5.5857	0.19071	0.667273	0.982293	0.118443	5.84572	0.158334	0.695152	0.999867	adrenal
Xpnpep1	HIF	0.201279	6.28599	1.59612	0.221811	0.939559	-0.280501	9.29946	1.31961	0.264988	0.999867	adrenal
Yeats2	HIF	0.363938	5.0982	3.77559	0.0670462	0.843338	0.868518	6.09608	3.05925	0.0964948	0.999867	adrenal
Ypel5	HIF	0.349286	3.14437	0.850333	0.368076	0.956233	-0.120696	6.25971	0.692885	0.415575	0.999867	adrenal
Zbtb25	HIF	-0.0626068	4.53406	0.0788698	0.781885	0.990706	-0.0762787	4.41458	0.0672643	0.798165	0.999867	adrenal
Zc3h6	HIF	-0.184337	5.89666	1.01821	0.325685	0.953578	-0.230592	7.07486	0.843903	0.369854	0.999867	adrenal
Zeb1	HIF	0.0894431	7.55226	0.34391	0.564517	0.976459	-0.164729	3.37893	0.313784	0.598409	0.999867	adrenal
Zeb2	HIF	0.0851127	7.30332	0.207967	0.65356	0.979617	0.438206	3.70423	0.173806	0.681447	0.999867	adrenal
Zfx	HIF	0.189584	6.47286	2.08247	0.165363	0.926944	0.261057	5.63452	1.70049	0.207877	0.999867	adrenal
Abat	Catecholamine	1.8448	4.71907	4.5155	0.046997	0.841068	-0.597969	3.43207	3.75835	0.0676195	0.999867	adrenal
Adcy6	Catecholamine	-0.521645	6.42377	6.43688	0.0201494	0.822366	0.36535	5.83386	5.19859	0.0343866	0.999867	adrenal
Adipoq	Catecholamine	-0.527369	6.54728	0.84255	0.37023	0.956337	0.14923	7.72382	0.686068	0.417839	0.999867	adrenal
Adora2a	Catecholamine	-0.26606	4.23188	0.736888	0.401412	0.962072	-0.166543	5.7618	0.603776	0.446755	0.999867	adrenal
Adra2b	Catecholamine	-1.19035	2.55649	8.33837	0.0094643	0.762052	-3.88247	3.57855	6.52612	0.0194154	0.999867	adrenal
Adrb1	Catecholamine	-0.833156	2.76764	1.97797	0.175828	0.926944	-0.138776	7.08609	1.61496	0.21921	0.999867	adrenal
Adrb2	Catecholamine	-0.256112	4.43636	0.265123	0.61259	0.979617	0.085281	7.6027	0.221474	0.643303	0.999867	adrenal
Adrb3	Catecholamine	-0.782064	3.78751	2.27475	0.148025	0.92638	0.243324	5.76306	1.87137	0.187358	0.999867	adrenal
Agt	Catecholamine	-0.484337	7.08335	6.29358	0.0213947	0.822366	-1.38916	6.70823	5.12412	0.0355547	0.999867	adrenal
Agtr2	Catecholamine	0.0144041	4.44772	0.000586615	0.980931	0.999375	-0.00296024	6.22647	0.000464834	0.983025	0.999867	adrenal
Akap6	Catecholamine	0.757131	3.54359	4.25823	0.0530633	0.841068	-0.225238	6.70694	3.5173	0.0762608	0.999867	adrenal
Aoc2	Catecholamine	0.883368	2.71468	1.13701	0.299713	0.953573	0.319827	6.42414	0.938164	0.344978	0.999867	adrenal
Aplp1	Catecholamine	0.126944	6.27662	0.158657	0.694858	0.986065	0.0646058	5.52767	0.13259	0.719802	0.999867	adrenal
App	Catecholamine	-0.447404	9.11331	2.87095	0.1066	0.897849	-0.773384	2.36708	2.34962	0.141877	0.999867	adrenal
Atp2b4	Catecholamine	0.0370915	4.99706	0.0346359	0.854343	0.995815	-0.0566353	5.15113	0.0300981	0.864112	0.999867	adrenal
Atp7a	Catecholamine	0.151507	5.16018	0.271414	0.608433	0.979617	0.169485	6.77987	0.228427	0.638172	0.999867	adrenal
Cadps	Catecholamine	0.658825	7.10665	1.82163	0.193059	0.926944	0.197206	7.66867	1.48376	0.23817	0.999867	adrenal
Cartpt	Catecholamine	-0.422741	10.6482	0.427305	0.521186	0.97247	-0.0878882	7.31661	0.35007	0.561082	0.999867	adrenal
Chga	Catecholamine	-0.447594	8.4388	0.89598	0.355803	0.955735	0.355431	4.97018	0.736798	0.40144	0.999867	adrenal
Chrm5	Catecholamine	0.509174	3.6207	3.14804	0.0921235	0.874858	0.790093	3.23583	2.54827	0.126994	0.999867	adrenal
Cxcl12	Catecholamine	-0.162519	6.48943	0.192604	0.665732	0.981375	0.083372	6.2008	0.159184	0.69438	0.999867	adrenal
Dbh	Catecholamine	-0.13396	9.52404	0.190355	0.667563	0.982391	-0.131984	4.71871	0.158181	0.695291	0.999867	adrenal
Ddc	Catecholamine	-0.221733	5.72095	0.688052	0.417178	0.962072	0.151997	8.55671	0.563511	0.46209	0.999867	adrenal
Dnm2	Catecholamine	-0.0237329	6.30562	0.0395163	0.844551	0.994033	0.0718602	6.26279	0.0335114	0.856699	0.999867	adrenal
Drd4	Catecholamine	-0.105171	2.9996	0.00975234	0.922373	0.997079	-0.029691	3.34714	0.00861121	0.927041	0.999867	adrenal
Dtnbp1	Catecholamine	-0.394479	6.11872	4.23033	0.0537736	0.841068	0.49529	4.67798	3.47548	0.0778875	0.999867	adrenal
Entpd1	Catecholamine	1.23914	4.35272	4.54677	0.0463155	0.841068	-0.698016	4.2952	3.79109	0.0665356	0.999867	adrenal
Epas1	Catecholamine	-0.0587606	8.62994	0.10832	0.745682	0.98974	0.0564366	7.12409	0.0950419	0.761233	0.999867	adrenal
Gabbr1	Catecholamine	0.145188	3.03739	0.167837	0.686645	0.984851	-0.0924189	6.71364	0.140748	0.711714	0.999867	adrenal
Gabpa	Catecholamine	-0.00829579	4.73086	0.00148105	0.969705	0.998358	0.0206643	3.82144	0.00105711	0.974404	0.999867	adrenal
Gata3	Catecholamine	0.12336	2.50819	0.0445225	0.835142	0.992739	-0.0627536	3.50836	0.0372961	0.848923	0.999867	adrenal
Gch1	Catecholamine	-0.491932	5.1732	2.68946	0.117546	0.910719	-0.417981	5.60137	2.20168	0.15434	0.999867	adrenal
Gck	Catecholamine	-0.390944	2.88159	1.03548	0.321719	0.953573	0.196894	7.66308	0.855823	0.366568	0.999867	adrenal
Hand2	Catecholamine	0.0784152	4.42423	0.0552546	0.816687	0.992213	-0.0286621	7.12929	0.0461519	0.8322	0.999867	adrenal
Kcnb1	Catecholamine	0.11932	3.5559	0.099102	0.756358	0.98974	0.0625081	6.02004	0.0867488	0.771561	0.999867	adrenal
Lrrk2	Catecholamine	0.53557	3.95162	2.64178	0.12064	0.911318	0.270038	5.29333	2.15635	0.158423	0.999867	adrenal
Ly6e	Catecholamine	0.261315	9.80116	0.810284	0.379359	0.958418	-0.131202	6.50662	0.660153	0.426619	0.999867	adrenal
Maob	Catecholamine	-0.411736	5.20743	0.62792	0.43795	0.962347	-0.331083	3.00903	0.507913	0.484747	0.999867	adrenal
Mapk1	Catecholamine	-0.114617	6.95338	0.920789	0.349379	0.955735	0.188589	6.39344	0.754853	0.395839	0.999867	adrenal
Mapk3	Catecholamine	-0.1437	7.05465	0.820723	0.37637	0.956563	0.424572	4.33351	0.666832	0.424328	0.999867	adrenal
Mecp2	Catecholamine	0.145358	5.51671	0.973899	0.336171	0.955735	-0.488689	2.66143	0.8059	0.380625	0.999867	adrenal
Nat8l	Catecholamine	-1.04708	6.5311	6.90588	0.0166112	0.822366	-0.938623	2.57249	5.60144	0.028777	0.999867	adrenal
Npr1	Catecholamine	0.565234	8.12127	3.9666	0.061057	0.841068	-0.707636	4.41862	3.22287	0.0886187	0.999867	adrenal
Npy2r	Catecholamine	0.474115	4.7138	0.609986	0.444463	0.965041	0.179871	5.23582	0.494347	0.490562	0.999867	adrenal
Nr4a2	Catecholamine	0.981826	3.97947	1.70884	0.206811	0.926944	0.47614	3.0723	1.39357	0.252443	0.999867	adrenal
Nr4a3	Catecholamine	0.664361	7.40044	1.29157	0.269958	0.947997	0.359108	5.60656	1.074	0.313117	0.999867	adrenal
P2ry1	Catecholamine	0.141682	3.54753	0.102776	0.75204	0.98974	-0.0739697	5.3191	0.089643	0.767898	0.999867	adrenal
Park7	Catecholamine	0.127431	9.04661	0.324153	0.575825	0.978945	0.105653	5.46509	0.27164	0.608285	0.999867	adrenal
Pde4b	Catecholamine	-0.308163	3.38278	0.69105	0.416183	0.962072	0.122829	5.7626	0.566539	0.460907	0.999867	adrenal
Pde4d	Catecholamine	-0.531636	6.1874	4.89746	0.0393973	0.841068	1.03404	4.23017	4.02922	0.0592299	0.999867	adrenal
Pink1	Catecholamine	0.156534	7.49167	0.484329	0.494935	0.97247	0.126998	4.7327	0.395841	0.536774	0.999867	adrenal
Pnkd	Catecholamine	-0.249665	6.87083	1.11681	0.303924	0.953573	0.636557	3.03904	0.919115	0.349807	0.999867	adrenal
Pnmt	Catecholamine	-0.519716	8.89722	1.21319	0.284526	0.952717	-0.4654	2.82519	1.00048	0.329825	0.999867	adrenal
Prkcb	Catecholamine	-0.0276986	5.34317	0.00257995	0.960023	0.99776	-0.0129019	3.92939	0.00186541	0.966003	0.999867	adrenal
Ptger3	Catecholamine	-0.12423	7.15375	0.129013	0.723438	0.98974	-0.184159	4.08147	0.112118	0.741431	0.999867	adrenal
Ptgs1	Catecholamine	0.325277	2.61821	0.429879	0.519947	0.97247	0.199436	4.84965	0.353463	0.559208	0.999867	adrenal
Rnf180	Catecholamine	0.330568	2.84782	0.688738	0.41695	0.962072	-0.395678	5.1911	0.563955	0.461916	0.999867	adrenal
Rnls	Catecholamine	-0.317055	5.05835	2.43388	0.135321	0.92638	0.321958	6.90737	1.99952	0.173605	0.999867	adrenal
Rtn4	Catecholamine	-0.925579	7.14966	19.2759	0.000317764	0.478672	-0.898021	4.39771	15.01	0.00102886	0.999867	adrenal
Ryr2	Catecholamine	0.881475	4.57425	2.39083	0.138623	0.92638	0.204319	7.26538	1.96877	0.176788	0.999867	adrenal
Sdhd	Catecholamine	-0.428944	8.28904	5.53945	0.0295683	0.82669	-0.8279	3.27245	4.53847	0.0464953	0.999867	adrenal
Sirt2	Catecholamine	0.357226	6.49476	1.83274	0.191768	0.926944	-0.799567	3.1902	1.49122	0.237037	0.999867	adrenal
Slc18a1	Catecholamine	-0.333454	5.00727	0.538726	0.471966	0.969965	-0.52785	5.18915	0.43745	0.516336	0.999867	adrenal
Slc22a3	Catecholamine	-1.07544	5.53417	11.5011	0.00308052	0.704201	-0.672859	6.2153	9.29301	0.00663842	0.999867	adrenal
Slc9a1	Catecholamine	0.391858	5.69013	0.975989	0.335666	0.955735	0.110793	7.55898	0.806408	0.380478	0.999867	adrenal
Smpd3	Catecholamine	0.439936	4.23901	1.79745	0.195908	0.926944	-0.245624	6.88031	1.46555	0.240966	0.999867	adrenal
Sncaip	Catecholamine	0.313558	3.39444	0.638625	0.434134	0.962241	-0.17464	5.83976	0.517232	0.48082	0.999867	adrenal
Sncb	Catecholamine	0.973862	2.85536	0.684344	0.418414	0.962072	0.492944	5.46899	0.56017	0.463401	0.999867	adrenal
Sncg	Catecholamine	-0.906802	5.81099	1.35499	0.258887	0.947997	-0.269623	5.38811	1.13067	0.301026	0.999867	adrenal
Spr	Catecholamine	-0.294246	5.61483	1.04894	0.318677	0.953573	-0.45888	3.6442	0.864914	0.36409	0.999867	adrenal
Syt1	Catecholamine	-0.124838	5.21876	0.0878459	0.770165	0.98974	0.131846	3.09269	0.0759931	0.785793	0.999867	adrenal
Syt7	Catecholamine	-0.298476	5.38483	0.911009	0.351892	0.955735	0.195295	9.63205	0.745957	0.398584	0.999867	adrenal
Tacr3	Catecholamine	-0.082754	4.73356	0.00401197	0.950161	0.997516	-0.0305994	5.45127	0.00322255	0.955326	0.999867	adrenal
Tgfb2	Catecholamine	0.255692	4.54384	0.337885	0.567918	0.976464	0.190324	5.06951	0.280382	0.602614	0.999867	adrenal
Th	Catecholamine	-0.671047	9.1318	2.28415	0.147235	0.92638	0.292061	4.75061	1.87782	0.186635	0.999867	adrenal
Tor1a	Catecholamine	0.0698164	6.20335	0.140587	0.711871	0.98974	0.0763664	5.26741	0.120473	0.732356	0.999867	adrenal
Vps35	Catecholamine	-0.175931	6.70082	0.715721	0.408131	0.962072	0.203123	4.02941	0.586421	0.453261	0.999867	adrenal
Abcb6	HIF	0.233171	4.57451	0.658239	0.426451	0.999544	-0.141269	8.69382	0.609424	0.443877	0.999923	left ventricle
Adcy5	HIF	-0.0794938	7.71175	0.25101	0.621672	0.999544	0.0802514	6.44859	0.226563	0.63909	0.999923	left ventricle
Adm	HIF	0.66166	5.87956	6.68483	0.0174099	0.999544	0.403061	6.05551	6.13517	0.0220118	0.999923	left ventricle
Ahnak	HIF	-0.126838	9.437	0.295087	0.592805	0.999544	-0.302927	2.78649	0.273963	0.606267	0.999923	left ventricle
Akt1	HIF	0.157527	7.8828	0.970355	0.336013	0.999544	0.178158	5.59057	0.90452	0.352591	0.999923	left ventricle
Aldoa	HIF	-0.05922	10.364	0.141508	0.71063	0.999544	-0.132536	5.2584	0.126506	0.725697	0.999923	left ventricle
Amotl2	HIF	-0.0785593	6.7055	0.146175	0.706131	0.999544	0.104403	6.38358	0.130697	0.721389	0.999923	left ventricle
Angpt1	HIF	-0.648238	5.25501	4.55294	0.0450466	0.999544	-0.261821	6.08821	4.01541	0.0584033	0.999923	left ventricle
Angpt2	HIF	1.73112	3.34834	7.53703	0.0122533	0.999544	-0.326124	6.04131	7.30797	0.0134477	0.999923	left ventricle
Ankrd12	HIF	0.170055	5.57247	0.383902	0.54231	0.999544	-0.133614	5.40477	0.34985	0.560628	0.999923	left ventricle
Ankrd37	HIF	-0.973822	6.38297	12.2443	0.00218186	0.959233	-1.17456	4.11647	9.29012	0.00620051	0.999923	left ventricle
Ap3s1	HIF	0.617854	3.17588	2.85057	0.106413	0.999544	0.678902	4.02783	2.59113	0.12267	0.999923	left ventricle
Aplp1	HIF	-0.790366	5.4365	3.11481	0.0923949	0.999544	2.10371	2.03443	2.80735	0.108935	0.999923	left ventricle
Avpi1	HIF	-0.0407762	5.3901	0.0101771	0.920619	0.999544	-0.0132838	7.82666	0.00972951	0.922378	0.999923	left ventricle
Bbc3	HIF	-0.087832	3.84292	0.0649778	0.80132	0.999544	-0.112309	3.15293	0.0601256	0.808722	0.999923	left ventricle
Bckdha	HIF	-0.175112	8.41407	1.7219	0.203872	0.999544	-0.508904	2.77275	1.57063	0.224143	0.999923	left ventricle
Bcl2	HIF	-0.0749469	4.46139	0.0400804	0.843285	0.999544	-0.0311566	6.48495	0.0367565	0.849837	0.999923	left ventricle
Bcl6	HIF	0.19823	6.21068	0.2877	0.59744	0.999544	0.0952331	5.82599	0.266079	0.611463	0.999923	left ventricle
Bcor	HIF	-0.229433	4.50931	1.26124	0.274326	0.999544	-0.212285	5.33686	1.17497	0.290898	0.999923	left ventricle
Bmpr2	HIF	-0.0692263	6.47584	0.0910541	0.765864	0.999544	-0.0520445	5.31576	0.0833475	0.775694	0.999923	left ventricle
Bnip3	HIF	-1.17643	2.74772	3.90527	0.0616692	0.999544	-0.500503	4.72122	3.5239	0.0747145	0.999923	left ventricle
Bnip3l	HIF	0.184333	5.41371	0.42104	0.523582	0.999544	-0.293886	9.693	0.379368	0.544683	0.999923	left ventricle
Btg1	HIF	-0.00630097	6.59874	0.000405321	0.984131	0.999544	-0.00799565	5.36602	0.000345361	0.985352	0.999923	left ventricle
Camk2d	HIF	-0.00839882	7.42094	0.00286076	0.95786	0.999544	-0.0316553	3.02594	0.00248394	0.96073	0.999923	left ventricle
Cav1	HIF	-0.0805655	8.31089	0.206153	0.654544	0.999544	-0.0796625	6.07264	0.184909	0.67165	0.999923	left ventricle
Ccnl1	HIF	0.39159	4.95406	4.56198	0.0448538	0.999544	0.420155	5.78935	4.04526	0.0575527	0.999923	left ventricle
Cdkn1a	HIF	-0.281644	7.52746	0.163038	0.690533	0.999544	-0.0998013	5.03497	0.143555	0.708646	0.999923	left ventricle
Cdkn1b	HIF	0.579762	4.97717	0.981528	0.333308	0.999544	-0.186726	6.7031	0.914751	0.349939	0.999923	left ventricle
Chsy1	HIF	0.502862	3.72599	1.95583	0.176824	0.999544	0.610664	3.35456	1.78335	0.196297	0.999923	left ventricle
Cited2	HIF	0.161006	6.95271	0.224667	0.640488	0.999544	0.10076	5.30001	0.202926	0.657071	0.999923	left ventricle
Clk3	HIF	-0.0702484	5.55234	0.121333	0.731125	0.999544	-0.180137	2.51323	0.109498	0.744056	0.999923	left ventricle
Ctgf	HIF	0.520816	7.14479	1.66344	0.211421	0.999544	0.505782	4.38359	1.52225	0.231162	0.999923	left ventricle
Ctsc	HIF	0.140727	6.4058	0.125763	0.726468	0.999544	0.0735678	4.76146	0.113361	0.739753	0.999923	left ventricle
Cul2	HIF	0.138057	5.228	0.539296	0.470996	0.999544	0.242075	5.15976	0.488444	0.492432	0.999923	left ventricle
Cxcl12	HIF	0.288483	7.62521	0.440782	0.514103	0.999544	-0.20335	4.54503	0.396288	0.535928	0.999923	left ventricle
Cxcr4	HIF	-0.18301	2.4747	0.0662862	0.799375	0.999544	-0.0597575	7.91892	0.0613208	0.80687	0.999923	left ventricle
Dars	HIF	0.272455	7.56385	3.69705	0.0684335	0.999544	-0.446738	5.40536	3.33078	0.0825201	0.999923	left ventricle
Ddit4	HIF	0.0193937	8.27882	0.00111262	0.973712	0.999544	-0.0140204	2.91113	0.00102776	0.974734	0.999923	left ventricle
Ddr1	HIF	-0.0378524	5.0353	0.0107826	0.9183	0.999544	-0.0228852	6.51103	0.0104263	0.919656	0.999923	left ventricle
Dll4	HIF	0.0486435	4.60287	0.0213669	0.885204	0.999544	-0.023992	5.83899	0.0196862	0.889779	0.999923	left ventricle
Dtna	HIF	0.016418	7.06371	0.00485926	0.945098	0.999544	0.0336637	4.43653	0.00444553	0.947483	0.999923	left ventricle
Dusp1	HIF	0.483469	6.55603	1.54367	0.228021	0.999544	0.203119	6.16079	1.41268	0.248124	0.999923	left ventricle
Dysf	HIF	-0.124804	7.15672	0.267313	0.610643	0.999544	-0.203246	2.99347	0.244634	0.626109	0.999923	left ventricle
Edn1	HIF	1.99956	3.97466	7.41961	0.0128501	0.999544	4.27794	7.15031	7.18114	0.0141644	0.999923	left ventricle
Egfr	HIF	-0.323297	3.7332	0.476112	0.497883	0.999544	0.25317	3.29595	0.427296	0.520544	0.999923	left ventricle
Egln1	HIF	0.159849	9.24342	1.48034	0.237467	0.999544	0.35771	3.73944	1.36764	0.255562	0.999923	left ventricle
Egln3	HIF	0.351968	8.90047	2.11438	0.160977	0.999544	-0.230797	8.63905	1.94883	0.177567	0.999923	left ventricle
Eif4e	HIF	0.341892	5.79325	5.47357	0.0294617	0.999544	0.436767	4.29566	6.30359	0.038066	0.999923	left ventricle
Eif4ebp1	HIF	-0.237454	6.25998	1.56658	0.224721	0.999544	-0.364132	7.14334	1.43157	0.245087	0.999923	left ventricle
Eng	HIF	0.156682	7.77264	0.362951	0.553441	0.999544	0.0828887	6.0653	0.329714	0.57204	0.999923	left ventricle
Eno1	HIF	0.0976641	6.23594	0.104983	0.749194	0.999544	0.198297	3.2065	0.0963683	0.759349	0.999923	left ventricle
Epas1	HIF	-0.187007	9.19058	1.41514	0.247726	0.999544	-0.576672	3.91711	1.29965	0.267349	0.999923	left ventricle
Fam107b	HIF	0.0308564	2.67266	0.00288461	0.957684	0.999544	-0.0222834	7.33408	0.00251356	0.960497	0.999923	left ventricle
Fam19a5	HIF	0.573714	3.42987	1.32404	0.263041	0.999544	-0.285286	9.1702	1.21878	0.282321	0.999923	left ventricle
Fbl	HIF	-0.0417866	5.84113	0.0728001	0.789985	0.999544	-0.1602	2.82827	0.0669174	0.798444	0.999923	left ventricle
Fbxo42	HIF	0.751676	2.67297	1.32465	0.262934	0.999544	0.463112	3.73798	1.22065	0.281961	0.999923	left ventricle
Fech	HIF	-0.587395	7.91888	5.51783	0.028883	0.999544	-0.804207	3.19676	4.92518	0.0378317	0.999923	left ventricle
Flt1	HIF	0.0917387	7.9081	0.290186	0.595871	0.999544	0.150328	6.40235	0.26757	0.610472	0.999923	left ventricle
Fnip1	HIF	0.0541781	6.81795	0.0398681	0.843695	0.999544	0.0801057	2.75863	0.0366338	0.850085	0.999923	left ventricle
Foxo3	HIF	-0.0692414	6.99538	0.0536493	0.819114	0.999544	-0.179631	2.59133	0.0501306	0.82504	0.999923	left ventricle
Gadd45a	HIF	0.081471	6.28619	0.104231	0.750062	0.999544	0.0700507	4.82997	0.0959027	0.759912	0.999923	left ventricle
Gadd45b	HIF	-0.242299	4.21903	0.296265	0.592072	0.999544	-0.179735	2.80788	0.274961	0.605616	0.999923	left ventricle
Gapdh	HIF	0.0830743	7.86887	0.161085	0.692289	0.999544	-0.06995	7.96795	0.141698	0.710445	0.999923	left ventricle
Gbe1	HIF	0.508077	6.60161	4.06251	0.0570673	0.999544	-0.274038	5.87275	3.69307	0.0685711	0.999923	left ventricle
Gja1	HIF	0.369168	9.06498	1.48106	0.237357	0.999544	0.884538	2.31076	1.36813	0.255479	0.999923	left ventricle
Gnai1	HIF	-0.256574	2.92042	0.207587	0.653428	0.999544	-0.061516	6.53791	0.186099	0.670661	0.999923	left ventricle
Gpt2	HIF	0.52427	2.86943	1.2475	0.27688	0.999544	0.215726	5.69066	1.16499	0.292899	0.999923	left ventricle
Gys1	HIF	0.462767	6.88882	4.71223	0.0417836	0.999544	-0.55235	4.90624	4.21488	0.0529793	0.999923	left ventricle
Hivep2	HIF	-0.148149	4.5883	0.335341	0.568805	0.999544	-0.0842448	6.3152	0.306616	0.585721	0.999923	left ventricle
Hk1	HIF	-0.080746	7.26904	0.0715672	0.791727	0.999544	-0.0626246	5.45915	0.0660877	0.799669	0.999923	left ventricle
Hk2	HIF	0.535843	7.49669	1.95175	0.177256	0.999544	0.656422	3.16512	1.78039	0.196654	0.999923	left ventricle
Hmox1	HIF	0.194617	5.0481	0.0524234	0.821155	0.999544	-0.0329145	8.28948	0.0482779	0.828248	0.999923	left ventricle
Homer1	HIF	0.160048	5.9991	0.506576	0.484602	0.999544	0.289129	3.577	0.458248	0.50597	0.999923	left ventricle
Huwe1	HIF	-0.0277275	7.76592	0.0481397	0.82849	0.999544	0.0751173	4.32961	0.044231	0.835489	0.999923	left ventricle
Id2	HIF	0.651634	3.86362	3.04954	0.0956451	0.999544	0.538704	4.49644	2.7653	0.111459	0.999923	left ventricle
Ier5l	HIF	0.243541	3.13676	0.232209	0.634967	0.999544	0.0737665	5.54598	0.208357	0.652831	0.999923	left ventricle
Ifngr1	HIF	0.0902796	6.31578	0.165361	0.688459	0.999544	-0.05646	7.78726	0.144754	0.707492	0.999923	left ventricle
Igf1r	HIF	0.0271561	6.43598	0.00682232	0.934968	0.999544	0.0111618	6.95662	0.00617599	0.938119	0.999923	left ventricle
Igf2	HIF	-0.208058	3.82954	0.140532	0.711582	0.999544	0.112658	3.009	0.169653	0.727649	0.999923	left ventricle
Igfbp3	HIF	0.531951	6.19463	0.456734	0.506665	0.999544	0.13383	4.77613	0.409028	0.529507	0.999923	left ventricle
Igfbp5	HIF	0.171053	7.59035	0.262552	0.613819	0.999544	-0.24448	2.87482	0.23984	0.629493	0.999923	left ventricle
Jmy	HIF	0.181486	6.06092	0.723494	0.404772	0.999544	0.267542	2.8655	0.671386	0.421941	0.999923	left ventricle
Klf10	HIF	-0.0405152	5.85834	0.0149268	0.903943	0.999544	-0.0523203	6.44068	0.0140869	0.906671	0.999923	left ventricle
Klf4	HIF	0.152631	6.61379	0.118726	0.733911	0.999544	-0.173586	4.90287	0.105836	0.748214	0.999923	left ventricle
Klf6	HIF	-0.0990429	7.05347	0.132298	0.719765	0.999544	-0.117992	3.59546	0.118896	0.733728	0.999923	left ventricle
Klf7	HIF	0.284996	5.54848	1.59501	0.22071	0.999544	-0.318492	4.95356	1.45455	0.241459	0.999923	left ventricle
Klhdc3	HIF	-0.207317	6.07286	1.08249	0.310191	0.999544	-0.203596	6.07253	0.99406	0.330312	0.999923	left ventricle
Ldb1	HIF	0.182208	5.0907	0.368801	0.55029	0.999544	-0.28312	3.59376	0.335635	0.568637	0.999923	left ventricle
Lgals1	HIF	-0.0850071	9.15677	0.120164	0.73237	0.999544	-0.114773	3.91375	0.107771	0.746007	0.999923	left ventricle
Lox	HIF	0.376367	3.18462	0.171676	0.682906	0.999544	-0.178192	3.98348	0.15038	0.702148	0.999923	left ventricle
Loxl2	HIF	0.863435	5.1612	2.09008	0.16329	0.999544	-0.602083	2.67127	1.92783	0.179818	0.999923	left ventricle
Ltbr	HIF	-0.105534	6.05414	0.163735	0.689908	0.999544	0.185811	2.74874	0.143758	0.70845	0.999923	left ventricle
Maff	HIF	0.738032	5.30089	2.36088	0.139618	0.999544	-0.421956	4.91358	2.14556	0.158067	0.999923	left ventricle
Map2k1	HIF	-0.187469	3.86762	0.593986	0.449625	0.999544	0.891335	4.38048	0.540505	0.470505	0.999923	left ventricle
Mapk1	HIF	-0.0866105	5.95598	0.40047	0.533804	0.999544	0.285946	3.86866	0.362411	0.553734	0.999923	left ventricle
Mcl1	HIF	0.00908349	8.01036	0.000936843	0.975877	0.999544	0.0150328	2.80521	0.000887554	0.97652	0.999923	left ventricle
Mknk1	HIF	0.0526668	5.91497	0.0639816	0.802815	0.999544	-0.0715308	4.20478	0.0586074	0.811103	0.999923	left ventricle
Mknk2	HIF	-0.32725	7.99108	2.24927	0.148837	0.999544	0.589349	3.01461	2.05386	0.166813	0.999923	left ventricle
Mmp14	HIF	0.140886	3.98628	0.0560133	0.815248	0.999544	-0.0811295	3.34087	0.0517155	0.822345	0.999923	left ventricle
Mmp2	HIF	-0.289463	5.32463	0.679841	0.41908	0.999544	0.196856	3.86417	0.629643	0.436525	0.999923	left ventricle
Mtch2	HIF	0.0938555	7.72545	0.556015	0.464288	0.999544	0.233738	4.92263	0.502231	0.486459	0.999923	left ventricle
Mtor	HIF	-0.0417667	6.0941	0.0224716	0.882296	0.999544	0.0373559	6.8521	0.020539	0.887434	0.999923	left ventricle
Mxi1	HIF	-0.150947	6.49883	0.319085	0.578253	0.999544	0.0895829	6.06037	0.292846	0.594203	0.999923	left ventricle
Nfil3	HIF	-0.489025	4.5405	0.640188	0.432767	0.999544	-0.192621	5.07694	0.59282	0.450064	0.999923	left ventricle
Nfkb1	HIF	0.173216	5.22275	1.03925	0.319812	0.999544	-0.269894	5.06995	0.956197	0.339483	0.999923	left ventricle
Nos3	HIF	0.205667	5.10617	0.602004	0.446625	0.999544	-0.108836	6.15294	0.549671	0.466815	0.999923	left ventricle
Nppa	HIF	1.79987	8.00713	4.827	0.0395986	0.999544	0.493564	4.66527	4.30942	0.0506109	0.999923	left ventricle
Nr4a1	HIF	0.628387	5.34744	0.610415	0.443512	0.999544	-0.0870561	6.18267	0.561259	0.462217	0.999923	left ventricle
Nr4a3	HIF	1.27216	3.74563	1.26459	0.273708	0.999544	-0.203596	5.97639	1.17963	0.289969	0.999923	left ventricle
Nrxn2	HIF	2.47468	4.38048	4.02251	0.0581997	0.999544	0.482565	3.97227	3.65166	0.070019	0.999923	left ventricle
Oxsr1	HIF	0.00587724	6.09666	0.00103468	0.974649	0.999544	0.00982327	3.91307	0.00100569	0.975006	0.999923	left ventricle
P4ha1	HIF	0.252328	5.72842	0.987074	0.331977	0.999544	0.289743	3.72699	0.917045	0.349349	0.999923	left ventricle
P4ha2	HIF	0.493489	6.25953	3.84526	0.0635366	0.999544	-1.84215	2.61751	3.42285	0.0786867	0.999923	left ventricle
Pag1	HIF	0.208428	4.10682	0.14152	0.710618	0.999544	-0.0707006	5.56248	0.126774	0.725419	0.999923	left ventricle
Pcolce2	HIF	-0.376401	5.6502	0.461562	0.504452	0.999544	-0.253542	2.76976	0.413453	0.52731	0.999923	left ventricle
Pdgfb	HIF	0.0962231	5.34381	0.0925129	0.764055	0.999544	-0.233119	3.27301	0.0848214	0.773777	0.999923	left ventricle
Pdha1	HIF	0.0966447	4.5286	0.182567	0.673606	0.999544	0.0709959	6.13229	0.161722	0.691715	0.999923	left ventricle
Pdk1	HIF	0.152436	5.69412	0.354967	0.5578	0.999544	0.292656	2.57968	0.320151	0.577625	0.999923	left ventricle
Pdk3	HIF	0.110371	2.84646	0.0536895	0.819048	0.999544	0.0390959	5.14044	0.0501881	0.824942	0.999923	left ventricle
Pfkfb3	HIF	0.375709	5.82188	1.10589	0.305149	0.999544	-0.524534	3.06773	1.0177	0.324759	0.999923	left ventricle
Pfkl	HIF	0.0698335	2.39587	0.0102386	0.920381	0.999544	0.0368222	3.26786	0.00990747	0.921674	0.999923	left ventricle
Pfkp	HIF	0.283895	6.86428	1.43578	0.244417	0.999544	-0.137492	6.36806	1.32469	0.262928	0.999923	left ventricle
Pgam1	HIF	0.473113	7.52776	1.08557	0.309521	0.999544	0.584209	3.06647	0.995606	0.329945	0.999923	left ventricle
Pgk1	HIF	-0.56612	5.81784	2.07304	0.164936	0.999544	-0.387829	3.42005	1.91251	0.181482	0.999923	left ventricle
Phactr3	HIF	-0.812701	4.09158	2.55326	0.125282	0.999544	-0.480707	3.69396	2.32809	0.142254	0.999923	left ventricle
Phf20	HIF	-0.162085	6.41927	0.937546	0.344133	0.999544	1.88566	3.37737	0.872031	0.361203	0.999923	left ventricle
Phf21a	HIF	-0.252273	5.40647	1.31717	0.264245	0.999544	0.422854	2.7969	1.21309	0.283414	0.999923	left ventricle
Pik3ca	HIF	-0.0948238	5.99483	0.250029	0.62235	0.999544	0.208911	4.99374	0.225744	0.639693	0.999923	left ventricle
Pim1	HIF	0.17756	2.67508	0.120265	0.732262	0.999544	0.213748	2.56275	0.108435	0.745255	0.999923	left ventricle
Pim2	HIF	-0.63214	3.21659	4.58011	0.0444701	0.999544	-0.572493	3.56599	4.0541	0.0573034	0.999923	left ventricle
Pinx1	HIF	0.166698	4.30033	0.257703	0.617091	0.999544	0.188143	3.50607	0.233623	0.633944	0.999923	left ventricle
Plaur	HIF	0.953938	2.68394	1.36333	0.256289	0.999544	-0.164058	7.17278	1.2599	0.274574	0.999923	left ventricle
Plcg1	HIF	-0.294369	5.83026	3.26743	0.0852833	0.999544	0.720494	2.83978	2.953	0.100702	0.999923	left ventricle
Plod1	HIF	0.289486	6.79951	0.506426	0.484666	0.999544	0.528404	2.8911	0.458159	0.50601	0.999923	left ventricle
Plod2	HIF	-0.0671363	4.42614	0.0494284	0.826249	0.999544	0.0740208	4.17198	0.0449899	0.834106	0.999923	left ventricle
Pnrc1	HIF	-0.112022	7.83543	0.0565031	0.814457	0.999544	0.0986517	7.26539	0.0520664	0.821754	0.999923	left ventricle
Ppme1	HIF	-0.11875	5.68037	0.510309	0.483016	0.999544	0.324066	3.98548	0.462942	0.503822	0.999923	left ventricle
Ppp1r3c	HIF	0.401646	9.64488	3.16791	0.0898447	0.999544	0.499229	5.46981	2.86791	0.105419	0.999923	left ventricle
Ppp1r9a	HIF	0.0195018	4.21694	0.00310004	0.956134	0.999544	0.0137239	4.06195	0.00271358	0.958957	0.999923	left ventricle
Prkca	HIF	0.281928	4.47295	1.14975	0.295994	0.999544	-0.459412	4.87744	1.06709	0.31357	0.999923	left ventricle
Psd3	HIF	-0.273025	7.08377	2.07706	0.164546	0.999544	0.277793	5.05815	1.91891	0.180784	0.999923	left ventricle
Ptbp2	HIF	-0.120624	4.63711	0.302825	0.588031	0.999544	0.120021	4.9216	0.281082	0.601658	0.999923	left ventricle
Rap2b	HIF	0.654479	2.97193	2.38221	0.137936	0.999544	-0.188934	10.7071	2.15888	0.156844	0.999923	left ventricle
Rassf1	HIF	-0.515681	5.4895	3.37178	0.080787	0.999544	0.428928	3.9622	3.01829	0.0972488	0.999923	left ventricle
Rcor1	HIF	0.219557	4.23093	0.894211	0.355291	0.999544	0.335985	5.26071	0.831965	0.372248	0.999923	left ventricle
Rcor2	HIF	-0.74348	3.46872	2.67259	0.117268	0.999544	-0.304922	7.49172	2.4474	0.132941	0.999923	left ventricle
Rhobtb1	HIF	0.226834	4.96985	0.235558	0.632551	0.999544	-0.171014	5.71307	0.211252	0.650598	0.999923	left ventricle
Rlf	HIF	-0.00969748	4.9688	0.00223464	0.962751	0.999544	0.0159517	3.18237	0.00206511	0.964191	0.999923	left ventricle
Rora	HIF	0.0583119	6.74826	0.0364064	0.850545	0.999544	-0.0567234	5.70992	0.0330409	0.857537	0.999923	left ventricle
Rorc	HIF	-0.0557083	7.16743	0.0493926	0.826311	0.999544	0.13107	2.3312	0.0449046	0.834261	0.999923	left ventricle
Rps6kb2	HIF	-0.395073	4.56785	4.60398	0.0439706	0.999544	0.324871	7.707	4.06114	0.0571059	0.999923	left ventricle
Rragd	HIF	0.136415	6.67565	0.297116	0.591545	0.999544	-0.122338	4.43805	0.275793	0.605075	0.999923	left ventricle
Rsbn1	HIF	0.246262	5.061	1.31737	0.264209	0.999544	0.294649	8.98769	1.21359	0.283319	0.999923	left ventricle
Rybp	HIF	-0.221334	4.45745	0.648414	0.42987	0.999544	0.210847	8.19988	0.601399	0.44685	0.999923	left ventricle
Sec24a	HIF	-0.0409063	4.54554	0.0246093	0.876871	0.999544	-0.0662095	4.34898	0.0225126	0.88219	0.999923	left ventricle
Sergef	HIF	0.269473	3.81052	0.958604	0.33889	0.999544	-0.152846	7.58373	0.891702	0.355953	0.999923	left ventricle
Serpine1	HIF	0.497516	4.58887	1.76538	0.198475	0.999544	-0.202969	5.12485	1.61014	0.218612	0.999923	left ventricle
Shb	HIF	-0.357474	6.54565	0.62402	0.43855	0.999544	-0.246819	4.53666	0.575352	0.456725	0.999923	left ventricle
Siah2	HIF	0.176888	3.06128	0.261988	0.614197	0.999544	0.0868214	5.75075	0.239412	0.629797	0.999923	left ventricle
Slc25a36	HIF	-0.0532995	5.89774	0.0319227	0.859942	0.999544	0.147387	5.79848	0.0283974	0.86782	0.999923	left ventricle
Slc2a1	HIF	0.189018	5.92571	0.152323	0.700329	0.999544	-0.109388	5.73127	0.135167	0.716881	0.999923	left ventricle
Slc38a3	HIF	-0.779745	4.63669	6.66554	0.0175518	0.999544	2.42895	2.87517	6.11491	0.0222057	0.999923	left ventricle
Slco5a1	HIF	-0.0946875	5.19583	0.118693	0.733946	0.999544	0.157873	3.18684	0.105825	0.748227	0.999923	left ventricle
Sod2	HIF	-0.172004	10.0404	1.74945	0.200432	0.999544	0.387657	6.59874	1.59619	0.220545	0.999923	left ventricle
Spock1	HIF	1.29067	4.88775	2.26267	0.147692	0.999544	0.70116	2.81159	2.0652	0.1657	0.999923	left ventricle
Spry1	HIF	-0.0899448	4.93145	0.124979	0.727286	0.999544	-0.0590494	6.95521	0.112579	0.740617	0.999923	left ventricle
St6gal1	HIF	0.0677162	4.94501	0.0521508	0.821612	0.999544	-0.0623662	4.35961	0.0477539	0.829168	0.999923	left ventricle
Stat3	HIF	0.367167	7.23716	2.65979	0.118098	0.999544	0.57747	3.28628	2.43798	0.133649	0.999923	left ventricle
Stc1	HIF	1.30015	3.61213	3.86812	0.0628179	0.999544	0.223063	6.65312	3.46225	0.0771094	0.999923	left ventricle
Stc2	HIF	0.557201	4.15489	4.00644	0.0586617	0.999544	0.468674	4.77007	3.62489	0.070974	0.999923	left ventricle
Tbk1	HIF	0.112193	3.67058	0.104992	0.749184	0.999544	-0.0400646	8.96654	0.0963951	0.759316	0.999923	left ventricle
Tcf3	HIF	0.0234955	3.59805	0.00426965	0.948531	0.999544	0.0125874	6.61773	0.00385233	0.951107	0.999923	left ventricle
Tef	HIF	0.331925	6.71368	0.543787	0.469178	0.999544	0.227202	6.89353	0.494294	0.489882	0.999923	left ventricle
Tek	HIF	-0.32596	5.78937	2.39168	0.137197	0.999544	0.688867	2.77363	2.1766	0.155234	0.999923	left ventricle
Tfrc	HIF	-0.142331	6.44747	0.0346333	0.854185	0.999544	0.124543	3.10742	0.0312647	0.861377	0.999923	left ventricle
Thrb	HIF	-0.616992	5.27057	3.27923	0.0847609	0.999544	0.206313	6.45091	2.97823	0.0993508	0.999923	left ventricle
Tlr4	HIF	0.63533	2.78174	1.4086	0.248786	0.999544	0.359012	4.44909	1.29188	0.268741	0.999923	left ventricle
Tpd52	HIF	-0.151351	6.62075	0.596458	0.448697	0.999544	0.226959	6.6908	0.541577	0.470071	0.999923	left ventricle
Trpc1	HIF	0.433422	4.01273	0.760896	0.393095	0.999544	-0.316284	5.39579	0.707055	0.410071	0.999923	left ventricle
Tsc22d3	HIF	0.0593143	8.98769	0.0471496	0.830234	0.999544	-0.0246056	7.86565	0.0431101	0.837555	0.999923	left ventricle
Twist1	HIF	-1.10019	2.62411	3.65317	0.0699657	0.999544	0.332427	5.27364	3.24394	0.0863356	0.999923	left ventricle
Ugp2	HIF	0.193491	8.23694	1.0513	0.317089	0.999544	-0.252453	4.20892	0.970757	0.335915	0.999923	left ventricle
Uvrag	HIF	-0.0850121	5.30852	0.186989	0.669924	0.999544	0.120875	3.74996	0.163974	0.689695	0.999923	left ventricle
Vapa	HIF	-0.00997835	7.74859	0.00317684	0.955595	0.999544	0.0171858	4.06576	0.00283364	0.95806	0.999923	left ventricle
Vegfb	HIF	-0.239254	9.31946	2.30396	0.144232	0.999544	-0.634243	3.48079	2.11122	0.161276	0.999923	left ventricle
Vim	HIF	0.763584	7.52159	6.45164	0.0192158	0.999544	1.05961	3.31022	5.80496	0.0254255	0.999923	left ventricle
Wee1	HIF	-0.0235829	5.94842	0.00436677	0.94795	0.999544	-0.0336598	3.75904	0.00388891	0.950876	0.999923	left ventricle
Wt1	HIF	0.369399	3.94601	1.51932	0.231596	0.999544	0.186274	5.15333	1.39476	0.25105	0.999923	left ventricle
Xpnpep1	HIF	-0.0712335	5.47927	0.20399	0.656235	0.999544	-0.0712862	6.76875	0.183277	0.673011	0.999923	left ventricle
Yeats2	HIF	-0.0438143	3.25821	0.0118193	0.914479	0.999544	0.0236152	6.34049	0.0112685	0.916487	0.999923	left ventricle
Zbtb25	HIF	0.241943	4.81219	1.55014	0.227082	0.999544	0.25143	5.89112	1.42033	0.246889	0.999923	left ventricle
Zc3h6	HIF	-0.0544053	6.08748	0.0667866	0.798637	0.999544	-0.0542107	4.70701	0.0617208	0.806255	0.999923	left ventricle
Zeb1	HIF	-0.0336946	7.56168	0.0539793	0.818569	0.999544	-0.0909526	3.80695	0.0505414	0.824337	0.999923	left ventricle
Zeb2	HIF	0.103687	6.08869	0.261489	0.614533	0.999544	0.429902	3.60359	0.238917	0.630149	0.999923	left ventricle
Zfx	HIF	-0.247147	5.60771	2.37317	0.138646	0.999544	-0.255772	7.63623	2.15181	0.157492	0.999923	left ventricle
Adcy6	Catecholamine	0.0231174	7.5613	0.0134664	0.90874	0.999544	0.0580075	3.04706	0.012604	0.911697	0.999923	left ventricle
Adora2a	Catecholamine	0.130709	4.87809	0.0607274	0.807787	0.999544	-0.0821169	3.68697	0.0553297	0.816357	0.999923	left ventricle
Adrb1	Catecholamine	0.0515225	5.38	0.0341912	0.855108	0.999544	-0.0631092	5.16938	0.0307718	0.862462	0.999923	left ventricle
Adrb2	Catecholamine	0.976548	2.94031	5.5788	0.0281068	0.999544	0.276423	6.95142	5.00356	0.0364853	0.999923	left ventricle
Agt	Catecholamine	-1.21256	6.49738	8.50957	0.00834387	0.999544	-0.751781	3.99297	7.95595	0.0103628	0.999923	left ventricle
Akap6	Catecholamine	-0.342194	8.04287	2.10847	0.161536	0.999544	0.620773	3.76528	1.94136	0.178363	0.999923	left ventricle
Aplp1	Catecholamine	-0.790366	5.4365	3.11481	0.0923949	0.999544	2.10371	2.03443	2.80735	0.108935	0.999923	left ventricle
App	Catecholamine	-0.246978	8.23724	0.809283	0.378721	0.999544	-0.42982	4.32506	0.752422	0.395695	0.999923	left ventricle
Atp2b4	Catecholamine	0.385002	5.59266	2.90405	0.103385	0.999544	-0.360673	4.42354	2.63354	0.119822	0.999923	left ventricle
Atp7a	Catecholamine	0.0868406	3.81968	0.0566956	0.814148	0.999544	0.0537203	4.0373	0.0523511	0.821276	0.999923	left ventricle
Crhr2	Catecholamine	-0.109926	4.00879	0.0203346	0.887991	0.999544	-0.029137	4.67383	0.0187156	0.892512	0.999923	left ventricle
Cxcl12	Catecholamine	0.288483	7.62521	0.440782	0.514103	0.999544	-0.20335	4.54503	0.396288	0.535928	0.999923	left ventricle
Ddc	Catecholamine	1.61159	3.32015	15.6551	0.000741872	0.959233	-0.601349	7.20438	12.3771	0.00208724	0.999923	left ventricle
Dnm2	Catecholamine	0.304009	5.58899	4.45249	0.0472529	0.999544	0.873616	4.54642	3.92209	0.0611572	0.999923	left ventricle
Drd2	Catecholamine	-0.0985377	5.51685	0.0119039	0.914174	0.999544	-0.0177413	6.0438	0.0113171	0.916308	0.999923	left ventricle
Dtnbp1	Catecholamine	0.172065	5.88622	0.700313	0.412275	0.999544	0.569739	2.93415	0.646898	0.430402	0.999923	left ventricle
Entpd1	Catecholamine	0.349552	2.96698	0.351909	0.559487	0.999544	-0.141925	6.27581	0.318034	0.578875	0.999923	left ventricle
Epas1	Catecholamine	-0.187007	9.19058	1.41514	0.247726	0.999544	-0.576672	3.91711	1.29965	0.267349	0.999923	left ventricle
Gabbr1	Catecholamine	0.587448	2.76135	1.09116	0.308308	0.999544	0.130944	8.82076	1.00217	0.328393	0.999923	left ventricle
Gabpa	Catecholamine	0.230409	4.06189	0.527845	0.475683	0.999544	0.0956418	7.79904	0.47991	0.496194	0.999923	left ventricle
Gata3	Catecholamine	-0.692848	3.03496	2.77615	0.110801	0.999544	-0.682117	2.71764	2.53056	0.126879	0.999923	left ventricle
Gch1	Catecholamine	-0.561317	2.50096	0.448072	0.51068	0.999544	-0.65222	2.22441	0.401661	0.533202	0.999923	left ventricle
Gpr37	Catecholamine	-0.740013	2.57952	1.73622	0.202075	0.999544	-0.331396	5.58798	1.58264	0.222444	0.999923	left ventricle
Hand2	Catecholamine	-0.231227	5.58798	0.710598	0.40892	0.999544	0.236029	3.9138	0.65589	0.427264	0.999923	left ventricle
Kcnb1	Catecholamine	0.269673	5.35705	0.943086	0.342742	0.999544	0.234459	3.90649	0.877745	0.359667	0.999923	left ventricle
Kl	Catecholamine	-0.0233421	4.24708	0.00210827	0.963819	0.999544	-0.00958482	5.30278	0.00199881	0.96477	0.999923	left ventricle
Lrrk2	Catecholamine	0.166996	4.33374	0.437862	0.515485	0.999544	0.113169	5.71386	0.393487	0.537358	0.999923	left ventricle
Ly6e	Catecholamine	0.282243	5.43127	0.348369	0.561452	0.999544	-0.131737	6.03864	0.315825	0.580187	0.999923	left ventricle
Mapk1	Catecholamine	-0.0866105	5.95598	0.40047	0.533804	0.999544	0.285946	3.86866	0.362411	0.553734	0.999923	left ventricle
Mapk3	Catecholamine	-0.225926	6.66466	2.37593	0.138429	0.999544	0.406963	3.93557	2.1537	0.157318	0.999923	left ventricle
Mecp2	Catecholamine	-0.250166	4.99263	1.13173	0.29971	0.999544	1.17609	3.09638	1.0408	0.31946	0.999923	left ventricle
Npr1	Catecholamine	-0.308231	4.05056	0.72069	0.405668	0.999544	-0.260841	3.01192	0.668096	0.423062	0.999923	left ventricle
Nr4a3	Catecholamine	1.27216	3.74563	1.26459	0.273708	0.999544	-0.203596	5.97639	1.17963	0.289969	0.999923	left ventricle
P2ry1	Catecholamine	0.269463	4.32223	0.779996	0.387325	0.999544	0.117636	6.03229	0.72782	0.403394	0.999923	left ventricle
Park7	Catecholamine	-0.205396	9.06244	0.510099	0.483105	0.999544	0.205887	3.75667	0.462145	0.504186	0.999923	left ventricle
Pde4b	Catecholamine	0.317961	4.62054	0.497167	0.488638	0.999544	0.131487	6.44863	0.447222	0.511077	0.999923	left ventricle
Pde4d	Catecholamine	0.163675	6.47069	0.206884	0.653974	0.999544	0.0877077	6.88882	0.185679	0.67101	0.999923	left ventricle
Pink1	Catecholamine	-0.127581	9.61267	0.364917	0.552378	0.999544	0.0994345	6.19604	0.331406	0.571064	0.999923	left ventricle
Plcd1	Catecholamine	0.672054	3.54186	0.930873	0.345819	0.999544	-0.148376	5.65906	0.865356	0.36301	0.999923	left ventricle
Pnkd	Catecholamine	-0.187565	8.29214	0.979179	0.333874	0.999544	-0.320595	5.82763	0.914108	0.350105	0.999923	left ventricle
Prkcb	Catecholamine	0.281765	3.95802	0.39703	0.535549	0.999544	0.161166	5.46034	0.360319	0.554871	0.999923	left ventricle
Ptgs1	Catecholamine	0.544338	3.27916	1.7986	0.194472	0.999544	-0.248723	5.27335	1.62893	0.216043	0.999923	left ventricle
Rnls	Catecholamine	0.228353	3.79158	0.36773	0.550864	0.999544	0.129371	9.0759	0.334622	0.569216	0.999923	left ventricle
Rtn4	Catecholamine	0.0260045	7.17529	0.0253146	0.875134	0.999544	0.147069	4.00686	0.0231155	0.880635	0.999923	left ventricle
Ryr2	Catecholamine	0.198269	11.7045	1.25473	0.275531	0.999544	0.197999	8.26491	1.16958	0.291977	0.999923	left ventricle
Sdhd	Catecholamine	-0.219828	9.05782	1.6292	0.216006	0.999544	0.328399	4.99784	1.49402	0.235385	0.999923	left ventricle
Sirt2	Catecholamine	-0.168255	7.53819	1.032	0.321465	0.999544	-0.298607	3.52644	0.952301	0.340447	0.999923	left ventricle
Slc22a3	Catecholamine	-0.223395	3.61998	0.148432	0.703985	0.999544	0.0691358	9.50205	0.132318	0.719745	0.999923	left ventricle
Slc9a1	Catecholamine	0.521962	3.68455	1.95833	0.17656	0.999544	0.339238	7.77264	1.78398	0.196221	0.999923	left ventricle
Sncaip	Catecholamine	-0.401687	3.92263	1.46531	0.239784	0.999544	0.462398	4.61317	1.35308	0.258028	0.999923	left ventricle
Spr	Catecholamine	-0.735953	4.70279	2.92762	0.102082	0.999544	-0.232195	9.17784	2.6526	0.118567	0.999923	left ventricle
Syt7	Catecholamine	-0.47586	3.9846	1.47012	0.239039	0.999544	-0.228806	4.50931	1.35443	0.257798	0.999923	left ventricle
Tgfb2	Catecholamine	0.572716	4.01111	1.48286	0.237083	0.999544	0.169642	6.51281	1.36919	0.255301	0.999923	left ventricle
Tor1a	Catecholamine	-0.220178	4.75617	0.824038	0.374492	0.999544	0.0971487	7.36959	0.77316	0.389376	0.999923	left ventricle
Vps35	Catecholamine	0.096811	6.33556	0.227989	0.638042	0.999544	0.118063	6.43807	0.2054	0.655131	0.999923	left ventricle
