# Supplementary material for: Physiological and genomic evidence that selection on the transcription factor Epas1 has altered cardiovascular function in high-altitude deer mice
Source: PLoS Genet. 2019 Nov 7;15(11):e1008420. doi: 10.1371/journal.pgen.1008420 (PMC6837288; doi:10.1371/journal.pgen.1008420)
Supplement: S9 Table — (XLSX) [file pgen.1008420.s010.xlsx]

## Sheet: Sheet1
Table S9. Maximum likelihood parameter estimates and 95% confidence intervals (CI) for demographic model.
Parameter	Parameter estimate
	(95% CI)
Ne (Ancestral)	117115
	(116,103-118,128)
Ne (Mt. Evans)	367669
	(266,977-470,061)
Ne (Lincoln)	220407
	(170,878-270,767)
Ne (Merced)	370872
	(266,871-477,310)
mMt. Evans-Lincoln (migrants/generation)	1.745
	(1.056-2.435)
mMt. Evans-Merced (migrants/generation)	2.072
	(0.00-4.163)
TMt. Evans-Lincoln (generations)	217260
	(180,998-254,122)
TMt. Evans-Merced (generations)	189746
	(127,569-253,390)
PMt. Evans-Lincoln	0.864
	(0.834-0.895)
PMt. Evans-Merced	0.842
	(0.725-0.960)
Reduced mMt. Evans-Lincoln (migrants/generation)	0.083
	(0.020-0.147)
Reduced mMt. Evans-Merced (migrants/generation)	0.076
	(0.00-0.435)
