# Supplementary material for: Physiological and genomic evidence that selection on the transcription factor Epas1 has altered cardiovascular function in high-altitude deer mice
Source: PLoS Genet. 2019 Nov 7;15(11):e1008420. doi: 10.1371/journal.pgen.1008420 (PMC6837288; doi:10.1371/journal.pgen.1008420)
Supplement: S10 Table — Only categories significant above a Benjamini-Hochberg false-discovery rate of 0.05 are included. (XLSX) [file pgen.1008420.s011.xlsx]

## Sheet: Sheet1
Table S10. Results from gProfiler for gene ontology enrichment of genes containing SNPs above the 99.9th percentile of the simulated distribution of PBS values. Only categories significant above a Benjamini-Hochberg false-discovery rate of 0.05 are included.
p.value	term.size	query.size	overlap.size	precision	recall	term.id	domain	subgraph.number	term.name	intersection
1.33e-05	1609	5120	463	0.09	0.288	GO:1901700	BP	62	response to oxygen-containing compound	CAV2,FER,NDUFA9,KAT2B,SERPINF1,MAPK7,COL6A1,SRR,ACP5,COL1A1,JUP,GSTT1,STAT6,TIAM1,PON1,AXL,TGFB1,PRKD1,CD36,SRI,ERCC1,RUVBL2,BRINP2,STAT3,STAT5A,AKT2,DNMT1,CACNA1B,TYR,GHRHR,MLXIPL,HMOX1,INSR,MEF2C,AGRP,APC,P2RX5,SHPK,TRPV1,EPOR,ARPC2,TEK,NSMF,SLC4A1,APRT,CYP27B1,CDK4,CNP,HOMER1,MPO,MET,MYOD1,RNF112,TNFRSF22,NANOG,EHMT2,NOL3,ADAMTS13,YES1,SIRT2,ENDOG,SRF,SETDB1,BRCA1,CDC6,ADA,MMP9,MYO1C,HNF4A,NDE…
0.0496	95	5120	35	0.007	0.368	GO:0003073	BP	142	regulation of systemic arterial blood pressure	CPA3,CD36,AVPR1A,F2RL1,EMP2,DRD3,EDN3,NTSR1,POSTN,SUCNR1,SLC2A5,NOS3,ATP6AP2,AVPR2,MECP2,G6PDX,HSD11B2,DRD2,TNNI3,NDST2,DRD5,ADORA1,OLFR78,WNK1,AR,F2R,ADAMTS16,ARHGAP42,NCALD,AGTR1B,KL,PRCP,AGTR2,SLC4A5,SPX
0.0276	16	5120	10	0.002	0.625	GO:0071378	BP	128	cellular response to growth hormone stimulus	STAT3,STAT5A,STAT5B,MYC,PXN,STAR,UGT2B1,MBD5,PIK3R1,GHR
0.000285	548	5120	174	0.034	0.318	GO:0009636	BP	82	response to toxic substance	MAPK7,COL1A1,GSTT1,STAT6,PON1,AXL,CD36,INMT,STAT3,GPX5,HMOX1,EPOR,SLC4A1,CDK4,CNP,MPO,MET,RNF112,EHMT2,NOL3,ADAMTS13,ENDOG,ARNT,SETDB1,ADA,MB,CCL4,SCN1B,CALM3,IYD,HDAC2,TNFAIP3,SIRT1,DDC,MDM2,RPS6KB1,SDC1,DNMT3A,SCFD1,FBLN5,UNC79,NXNL2,FANCC,GLRX,CRHBP,DHFR,NEFL,OXCT1,MYC,HSF1,DRD3,CPOX,ADIPOQ,ASIC1,EIF2AK2,SLC23A1,IMPACT,TXNL1,FECH,PDGFRB,TRPM6,BAD,GK,GSTO1,SLC18A2,ABCC2,CYP2E1,DRD4,HPRT,RP1,OPR…
0.0122	150	5120	54	0.011	0.36	GO:0051302	BP	22	regulation of cell division	TGFB1,KIF20A,SUSD2,CDC42,GIT1,NANOG,PRDM15,ANKRD53,SIRT2,CDC6,CALM3,KIF13A,PTCH1,THBS4,NKX3-1,MYC,TRP63,DRD3,VEGFA,SPAST,BIRC6,POU5F1,SOX17,SDCCAG3,CAT,KIF3B,ECT2,BLM,CETN2,VEGFD,VEGFC,PDGFD,PIN1,DRD2,PIK3C3,ASPM,BECN1,FGF1,KLHL13,SH3GLB1,FGF2,TGFB2,BRCA2,EFHC1,SFN,CXCR5,SSTR5,CSPP1,ZFYVE26,ZFYVE19,PROK1,TAS2R121,NAP1L2,BTC
0.0217	64	5120	27	0.005	0.422	GO:0043966	BP	251	histone H3 acetylation	KAT2B,KMT2A,MYOD1,BRCA1,TADA2A,SIRT1,TCF3,MBIP,KAT6B,BRD4,JADE1,ING5,ELP4,CRTC2,CHEK1,SMARCA4,LIF,JADE3,SUPT3,BRCA2,YEATS2,ZFP451,SIN3A,TAF9B,BRPF3,AK6,NAP1L2
0.00248	563	5120	172	0.034	0.306	GO:0010035	BP	256	response to inorganic substance	SERPINF1,MAPK7,COL1A1,GSTT1,KMT2A,STAT6,PON1,AXL,CD36,ERCC1,CP,HMOX1,MEF2C,EPOR,CRIP1,SLC4A1,CYP27B1,CDK4,HOMER1,MPO,MET,RNF112,NOL3,ADAMTS13,GDI1,ENDOG,ADA,MMP9,MB,ALOX15,CALM3,HDAC2,TNFAIP3,SIRT1,AVPR1A,MDM2,FSTL3,SDC1,DNMT3A,AANAT,EIF2S1,FBLN5,AKR1C18,MTR,RYR2,TFAP2A,FANCC,PTCH1,GLRX,SLC30A5,CRHBP,DHFR,SFTPA1,ANXA7,NEFL,CPNE6,SLC30A8,MYC,HSF1,CPOX,TFRC,ARL13B,GART,XDH,CACNA1H,NPC1,IMPACT,FECH,…
0.0275	242	5120	78	0.015	0.322	GO:0045088	BP	137	regulation of innate immune response	CD36,STAT5A,DNAJA3,PTPRS,SLAMF6,CDC37,TNFAIP3,TBK1,PELI1,IRAK3,HAVCR2,PUM2,RSAD2,RNF135,STAT5B,CD180,F2RL1,ERBIN,CD86,HSP90AB1,TFEB,TMEM173,RIOK3,HSPD1,FCNB,CARD9,ZBP1,IL21,PTPN22,A2M,CLEC12B,PGLYRP1,PQBP1,RPS6KA3,TLR3,CRTAM,TIRAP,CADM1,NLRX1,DRD2,MB21D1,LTF,LRRC14,TLR13,VAV1,PARP14,CACTIN,COLEC12,MATR3,TAP1,NLRP6,TLR4,NLRC4,RFTN1,PVR,TLR8,RIPK2,LYN,NFKBIL1,SIN3A,TRAFD1,SERPINB3A,NR1H4,MMP12,NLRC…
0.0353	103	5120	38	0.007	0.369	GO:0003014	BP	272	renal system process	ITGA3,TRPV1,SULF2,AVPR1A,SLC9A3R1,F2RL1,RRM2B,HAS2,EMP2,DRD3,ADIPOQ,SLC22A6,MAGED2,TFAP2B,GNAS,SUCNR1,HNF1A,AVPR2,G6PDX,HSD11B2,MCAM,MYO1E,DRD2,KCNJ1,ADORA1,OLFR78,CLDN4,F2R,CACNA1C,ADGRF5,BCL2,TAC1,KCNMA1,JCHAIN,AGTR2,SLC4A5,SPX,BTC
0.0465	122	5120	43	0.008	0.352	GO:0046545	BP	21	development of primary female sexual characteristics	STAT5A,INSR,SPO11,KMT2B,ARRB1,SIRT1,SGPL1,STAT5B,ZFPM2,ANGPT1,MYC,BMP15,VEGFA,MMP19,DACH2,COL9A3,SRC,SOHLH2,FANCG,NOS3,EIF2B4,PDGFRA,CASP2,PGR,FANCA,ATM,CTNNA1,BRCA2,MMP1A,GPR149,DMRTA1,LHFPL2,ERMP1,NRIP1,FZD4,BMPR1B,NUP107,AFP,PLA2G4A,SLIT3,IMMP2L,BCL2,ARRB2
0.0429	469	5120	137	0.027	0.292	GO:0003013	BP	303	circulatory system process	ALOX12,KAT2B,JUP,CPA3,PON1,TGFB1,CD36,SRI,CACNA1B,PLOD3,HMOX1,MRVI1,CDC42,TAZ,E2F4,FLI1,ADA,CCL4,MAP2K3,SCN1B,CALM3,TRDN,SIRT1,AVPR1A,MDM2,SREBF1,RYR2,ERAP1,F2RL1,ANGPT1,EMP2,DRD3,POPDC2,ADIPOQ,ADCY6,VEGFA,EPAS1,DSC2,BIN1,HBEGF,ADD3,PTPRJ,CPS1,ATP2B4,F5,GNAS,EDN3,NTSR1,SRC,POSTN,SUCNR1,P2RY1,WWTR1,SLC2A5,NOS3,CD38,NOS1,COL1A2,TJP1,NOX4,ATP6AP2,FLNA,AVPR2,MECP2,G6PDX,VEGFC,BBS2,HSD11B2,SMPD3,TBX20…
0.0362	33	5120	16	0.003	0.485	GO:0001782	BP	132	B cell homeostasis	IKBKG,MEF2C,ADA,TNFAIP3,PPP2R3C,DOCK11,TNFSF13B,FOXP3,PIK3CD,SPNS2,LYN,BCL2,BAK1,PIRB,TNFRSF13C,RC3H2
0.0107	10	5120	8	0.002	0.8	GO:0072216	BP	38	positive regulation of metanephros development	PDGFB,GDNF,MYC,ADIPOQ,PAX8,LIF,EGR1,AGTR2
0.0233	11	5120	8	0.002	0.727	GO:0090148	BP	291	membrane fission	MX2,SPAST,SLC25A46,DNM1,SH3GL2,DNM2,SH3GLB1,OPA1
0.0164	85	5120	34	0.007	0.4	GO:0030203	BP	127	glycosaminoglycan metabolic process	PDGFB,TGFB1,HAS1,CD44,DCN,XYLT2,HEXB,ANGPT1,HAS2,PDGFRB,ITIH5,B3GAT2,EXT2,NDST4,NDST3,EGF,HYAL4,PGLYRP1,XYLT1,BGN,HAS3,CCND3,GNS,FGF2,ITIH2,CHST7,DSEL,NDST2,B3GAT1,CHST3,LYG2,EXT1,IMPAD1,PGLYRP2
0.00228	2466	5120	655	0.128	0.266	GO:0007166	BP	161	cell surface receptor signaling pathway	CAV2,FER,ITGB2L,PDGFB,LOXL3,MAPK7,ITGB7,COL1A1,ITGA3,DSG4,RAC1,GRIA3,IFT46,STAT6,TIAM1,AXL,TGFB1,PRKD1,JAG2,IL17RA,CD36,STK11,SH3GL1,DVL3,HCK,DDR1,RUVBL2,GRM3,STAT3,STAT5A,AKT2,DNAJA3,PTPN6,GHRHR,CD44,PRLR,HMOX1,INSR,MEF2C,GATA6,APC,ITGAE,P2RX5,TRPV1,EPHB3,EPOR,TMBIM1,UPK1A,TEK,PDK1,CDC42,CDK4,TSPAN31,SULF2,CHRD,STX1A,HOMER1,ZMIZ1,PDCL,MET,PSEN2,TNFRSF22,AKT1S1,FUZ,GIT1,NANOG,MLKL,DEDD,PRDM15,BLK…
0.00706	126	5120	48	0.009	0.381	GO:0030010	BP	233	establishment of cell polarity	KRIT1,MYO18A,STK11,PARD6A,CDC42,MAP2,NDEL1,SLC9A3R1,FBF1,SH3BP1,MYH9,NDE1,HSP90AB1,PTK7,NDC80,ROCK1,MARK2,RNF41,PARD3,VANGL2,FRMD4A,FERMT1,UBXN2B,PRICKLE2,FRMD4B,PAK1,BCCIP,MSN,OPHN1,DCTN1,JAM3,FEZ1,ZW10,KANK1,BRSK1,SPRY1,PRKCI,CDK5RAP2,RAB11FIP2,SHTN1,CRB3,RICTOR,RAP1B,MAP1B,PTK2B,CYP26B1,CLASP1,NUMA1
0.0228	5	5120	5	0.001	1	GO:2000481	BP	199	positive regulation of cAMP-dependent protein kinase activity	SIRT1,ADIPOQ,ATP2B4,AKAP6,RAPGEF2
0.0263	91	5120	35	0.007	0.385	GO:0002224	BP	152	toll-like receptor signaling pathway	CD36,PTPRS,TNFAIP3,PELI1,IRAK3,HAVCR2,RSAD2,CD180,F2RL1,CD86,HSPD1,PTPN22,RPS6KA3,TLR3,TIRAP,LTF,LRRC14,TLR13,CACTIN,COLEC12,NLRP6,TLR4,RFTN1,TLR8,RIPK2,LYN,NFKBIL1,NR1H4,RAB7B,TICAM2,BIRC2,ARRB2,CD300LD3,MFHAS1,TLR5
0.0404	373	5120	112	0.022	0.3	GO:0046677	BP	205	response to antibiotic	MAPK7,COL1A1,GSTT1,STAT6,AXL,STAT3,HMOX1,MEF2C,EPOR,ARPC2,CRIP1,SLC4A1,MET,RNF112,EHMT2,NOL3,ENDOG,SETDB1,ADA,MB,HDAC2,TNFAIP3,SIRT1,MDM2,RPS6KB1,SDC1,DNMT3A,UNC79,AKR1C18,GLRX,CRHBP,NEFL,OXCT1,MYC,CIITA,HSF1,DRD3,ADIPOQ,ADCY6,IMPACT,FECH,PDGFRB,BAD,GK,CYP2E1,OPRK1,HSPD1,STK25,LCT,CAT,SRC,ECT2,KPNA4,TNC,APTX,AACS,HSPH1,SLCO1B2,CD27,TJP1,UROS,HDAC6,RPS4X,G6PDX,POLB,ADAM9,STAR,HP,TRPC6,PDGFD,ETS1,F…
0.00994	12	5120	9	0.002	0.75	GO:0097340	BP	262	inhibition of cysteine-type endopeptidase activity	BCL2L12,NOL3,CAST,NAIP1,XIAP,NLRC4,BIRC2,NAIP5,NAIP2
5.3e-16	5690	5120	1573	0.307	0.276	GO:0016043	BP	282	cellular component organization	CDC45,CAV2,FER,BRAT1,CDH4,NDUFA9,EGFL6,PDGFB,MYO18A,LOXL3,KAT2B,RAB5B,SERPINF1,FMR1,OXA1L,CHTOP,COL6A1,PCNT,OCRL,UHRF1,ITGB7,SRR,CNN1,COL18A1,DEF8,COL1A1,ITGA3,JUP,FKBP10,MARVELD3,CHORDC1,RAC1,LTBP2,KMT2A,IFT46,TRAPPC6A,NARFL,ANGPTL4,IPO4,REC8,SNX9,RANBP3,HLTF,TCHP,TIAM1,GOLGA2,IKZF4,AXL,TGFB1,CLPP,PRKD1,PEX6,GNMT,TOP3A,ATG4D,CHAF1A,CD36,TIMM44,PNKP,TOMM40,STK11,TBC1D8,SH3GL1,DVL3,DLGAP1,HCK,KEAP…
0.036	155	5120	53	0.01	0.342	GO:0071331	BP	170	cellular response to hexose stimulus	SERPINF1,TIAM1,SRI,GHRHR,MLXIPL,ENDOG,SRF,ARRB1,SIRT1,PDE8B,PPP3CB,OXCT1,ENY2,SYBU,SLC29A1,BAD,OPRK1,PCK1,PIK3CA,PPP3CA,CYP7A1,SLC2A5,AACS,TJP1,NOX4,CDK16,ANO1,STAR,C2CD2L,SMARCA4,TRPA1,UCP2,ICAM1,OPA1,TRPM4,POLG,RAB11FIP2,SIN3A,PLA2G6,BAIAP3,NR1H4,PRKAA1,JAGN1,RAB11FIP5,CASR,GPER1,PTPRN2,HMGN3,WDR35,NDUFAF2,LGALS1,GPR27,RAB11B
0.0343	113	5120	41	0.008	0.363	GO:0030518	BP	288	intracellular steroid hormone receptor signaling pathway	GHRHR,MED16,UBE2I,BRCA1,MED24,SIRT1,STRN3,NKX3-1,TRP63,NR3C1,PARP1,SRC,UFM1,RNF6,PAK1,TAF1,PGR,CARM1,SMARCA4,KANK2,UBA5,PPARGC1B,CNOT1,UBR5,MED30,CYP7B1,UFL1,SAFB2,THRAP3,AR,KMT2D,ZFP366,YAP1,GPER1,HMGA2,ARRB2,RNF14,MED14,CRY2,PTGES3,MED12
0.000517	225	5120	82	0.016	0.364	GO:0007584	BP	253	response to nutrient	COL1A1,GSTT1,TGFB1,ERCC1,TYR,HMOX1,P2RX5,TRPV1,CYP27B1,SRF,SETDB1,ADA,ALDH3A1,MDM2,ZFP354A,GATSL3,RPS6KB1,DNMT3A,SFTPA1,DAD1,OXCT1,HSF1,P2RX6,ADIPOQ,EIF2AK2,ABCG8,LTA,DNTT,CASP1,HSPD1,LCT,CUBN,CAT,DNMT3B,TRPC3,POSTN,LRAT,ASPH,TNC,HMGCL,AACS,ABCG2,RYR1,OTC,ACSL4,TAF1,STAR,GNPAT,SLC37A4,KANK2,CYP1A1,ACSL3,SLC16A1,AGL,PLCG2,BECN1,P2RY12,OPA1,TRPM4,CYP24A1,UFL1,ABCG5,HLCS,PKLR,ARSB,SSH1,MMP1A,CNR1,PE…
0.0269	149	5120	52	0.01	0.349	GO:0015718	BP	228	monocarboxylic acid transport	CD36,AKT2,SLC16A10,SLC5A8,SLC16A7,RPS6KB1,NF1,SLC9A3R1,MYC,SLC22A22,DRD3,SLC10A2,GABBR1,ACSL5,ABCC2,MIP,DRD4,SLC16A14,TNFRSF11A,NTSR1,TRPC4,PLA2G2C,PLA2G1B,HNF1A,SLCO1C1,SLCO1B2,SLCO1A4,SLC27A5,ACSL4,ABCD1,AQP9,DRD2,SLC10A3,ABCC4,ACSL3,SLC16A1,SLC16A8,SLC16A2,SLC51A,KISS1R,HRH3,SLC5A12,PLA2G6,SLC16A13,SLC51B,PLA2R1,PLA2G4A,PLA2G2A,SLC27A4,AGTR2,SLC22A13,CPT1B
0.0284	35	5120	17	0.003	0.486	GO:0033146	BP	140	regulation of intracellular estrogen receptor signaling pathway	BRCA1,STRN3,TRP63,PARP1,SRC,UFM1,PAK1,CARM1,KANK2,UBA5,CNOT1,CYP7B1,UFL1,AR,KMT2D,ZFP366,YAP1
0.047	49	5120	21	0.004	0.429	GO:0043297	BP	309	apical junction assembly	MARVELD3,SRF,MYO1C,ROCK2,FBF1,PRKCH,MARVELD2,OCLN,DLG5,VCL,MTDH,GRHL2,ROCK1,PARD3,ECT2,RAB13,IKBKB,POF1B,MICALL2,CTNNA1,NPHP4
2.91e-25	13275	5120	3434	0.671	0.259	GO:0044424	CC	29	intracellular part	CDC45,CAV2,FER,BRAT1,ITGB2L,SDHD,GPR107,SCNN1G,ALOX12,RTCA,DBT,NDUFA9,CTTNBP2,GALNT1,KRIT1,MYO18A,LOXL3,KAT2B,RAB5B,ICOSL,SERPINF1,FMR1,GNB1L,GM38393,OXA1L,ICAM4,CHTOP,MAPK7,SEBOX,LMAN2L,PCNT,MXD1,GMCL1,SNRNP27,OCRL,AGPAT3,UHRF1,MYG1,SRR,ACP5,CNN1,VPS50,HARS,TMEM79,PAX9,COL1A1,ITGA3,JUP,FKBP10,HOXC6,GSTT1,GSTT3,MARVELD3,CLPB,SEPT7,ZDHHC4,RAC1,CPA3,UBA1,SIAE,NPAS1,PDZD4,IDH3G,PNCK,SSR4,BCAP31,KMT2…
2.53e-27	6034	5120	1737	0.339	0.288	GO:0043167	MF	99	ion binding	FER,SDHD,GMPR,CDH4,ALOX12,RTCA,EGFL6,GALNT1,KRIT1,MYO18A,LOXL3,RAB5B,MAPK7,LMAN2L,UHRF1,SRR,ACP5,HARS,COL18A1,DEF8,COL1A1,FKBP10,FOLH1,CHORDC1,DSG4,CLPB,SEPT7,RAC1,CPA3,UBA1,IDH3G,PNCK,LTBP2,KMT2A,PEG3,ZIM1,NARFL,CD320,SNX9,HLTF,IKZF4,PON1,AXL,ZFP40,PRKD1,PLEKHA3,PEX6,GNMT,JAG2,TOP3A,QTRT1,CD36,TIMM44,CYP2C29,STK11,SRI,CAR11,PLAG1,HCK,ATP8B3,PRKCSH,IMPDH1,DDR1,CP,ITPKC,KIF20A,RUVBL2,AKT2,DNAJA3,H…
0.0163	15	5120	10	0.002	0.667	GO:0005161	MF	268	platelet-derived growth factor receptor binding	PDGFB,RASA1,VEGFA,PDGFRB,PTPRJ,PDGFRA,VEGFD,PDGFD,PIK3R1,LYN
0.00994	12	5120	9	0.002	0.75	GO:0048407	MF	278	platelet-derived growth factor binding	PDGFB,COL6A1,COL1A1,COL2A1,PDGFRB,COL3A1,COL5A1,PDGFRA,COL1A2
0.0339	86	5120	33	0.006	0.384	GO:0008081	MF	254	phosphoric diester hydrolase activity	HMOX1,SMPD4,CNP,GDPD2,SMPDL3A,ENPP3,PLCD3,PDE8B,ENPP2,PDE6A,PLCE1,PDE6G,PLCD4,GNAS,PLD1,PLCH2,GNB1,PDE6B,SMPD3,PDE4A,PLCG2,CCL5,GDPD5,GDPD4,PLCH1,ENPP6,PLCL2,PLCB4,PDE3A,ADORA1,NAPEPLD,PDE5A,PDE7A
0.000144	1174	5120	342	0.067	0.291	GO:0005215	MF	15	transporter activity	NALCN,SCNN1G,SLC7A7,OXA1L,SCN4A,GRIA3,IPO4,TOMM40,ATP8B3,KPNA6,CACNA1B,FXYD4,SLC2A9,ATP4A,CNGA2,P2RX5,TRPV1,CLCNKB,ATP6V1B1,SLC4A1,M6PR,HTR3B,TRPM5,TNPO1,KCND1,PANX3,ATP6V0D1,TIMM23,PIEZO1,PKD2L2,SLC9A5,STEAP2,ATP5E,COX7C,STARD3,ANXA6,ABCA5,ATP6AP1,SCN1B,ATP6V0A1,SLC6A8,SLC22A16,SLC16A10,SLC5A8,SLC16A7,BEST3,SLC5A4B,SLC5A4A,SLC36A2,HCN2,NIPAL4,NPC1L1,SLC7A15,SLC25A19,SLC13A5,SLC46A1,TIMM9,ATP6V1D…
0.0263	9	5120	7	0.001	0.778	GO:0016303	MF	87	1-phosphatidylinositol-3-kinase activity	PIK3C2B,PIK3CA,PIK3C2G,PIK3C3,ATM,PIK3CD,PIK3R1
0.0175	20	5120	12	0.002	0.6	GO:0015248	MF	88	sterol transporter activity	STARD3,NPC2,ABCG8,STARD4,SCP2D1,SCP2,STAR,APOA5,APOA4,APOA1,ABCG4,ABCG5
7.97e-22	5935	5120	1675	0.327	0.282	GO:0003824	MF	150	catalytic activity	CDC45,FER,SDHD,GMPR,ALOX12,RTCA,DBT,NDUFA9,GALNT1,MYO18A,LOXL3,KAT2B,RAB5B,MAPK7,OCRL,AGPAT3,UHRF1,SRR,ACP5,HARS,FKBP10,GSTT1,GSTT3,FOLH1,CLPB,ZDHHC4,RAC1,CPA3,UBA1,SIAE,IDH3G,PNCK,KMT2A,NARFL,HLTF,ABHD3,PON1,AXL,CLPP,PRKD1,PEX6,GNMT,TOP3A,ATG4D,QTRT1,PNKP,CYP2C29,STK11,SRI,CAR11,HCK,KEAP1,ATP8B3,PRKCSH,INMT,IMPDH1,DDR1,KLC4,ERCC1,AS3MT,CP,HAS1,ITPKC,KIF20A,RUVBL2,AKT2,HMOX2,DNMT1,KIFC2,IKBKG,PTP…
0.000705	234	1195	110	0.092	0.47	HP:0001417	hp	30	X-linked inheritance	FMR1,OCRL,UBA1,GRIA3,SSR4,BCAP31,IKBKG,TYR,TAZ,NDUFS2,HMGB3,GDI1,LAMP2,ATP6AP1,SLC6A8,NDUFB9,MAOA,GK,HUWE1,MAGED2,GPR143,ZFP711,PHF6,HPRT,XIAP,NDUFS1,NDUFAF5,ATP6AP2,USP9X,CASK,NDUFB11,RBM10,CUL4B,IGSF1,GPC4,CD40LG,ARHGEF6,F9,CACNA1F,PQBP1,HDAC6,WAS,EBP,PORCN,OTC,RPGR,AFF2,F8,RAB39B,MSN,OPHN1,COL4A5,ACSL4,CHRDL1,CDKL5,PHKA2,RPS6KA3,TAF1,FLNA,ABCB7,NSDHL,HCCS,AP1S2,BGN,ATP2B3,ABCD1,HCFC1,AVPR2,L1C…
0.0341	85	2089	35	0.017	0.412	KEGG:05323	keg	296	Rheumatoid arthritis	ITGB2L,ACP5,TGFB1,ATP6V1B1,TEK,ATP6V0D1,CSF1,ATP6AP1,ATP6V0A1,ATP6V1D,ANGPT1,CD86,VEGFA,ATP6V0C,LTB,IL23A,TNFRSF11A,CTSK,ATP6V0D2,FLT1,ITGAL,TNFSF13B,ATP6V1H,CCL5,H2-AA,ICAM1,H2-DMB2,H2-DMA,TLR4,IL18,TGFB2,MMP1A,MMP3,IFNG,H2-AB1
0.0243	89	2089	37	0.018	0.416	KEGG:00983	keg	286	Drug metabolism - other enzymes	GSTT1,GSTT3,IMPDH1,MPO,UPP1,TPMT,RRM2B,DPYS,TYMP,XDH,GSTO1,CYP2E1,HPRT,GSTA3,MGST3,GMPS,UGT2B34,CES2G,CES2E,GSTA4,GSTT2,UGT2A3,UGT2B1,CES2B,UGT1A6A,UGT2B5,CES2A,GSTA2,CES2C,CES1E,IMPDH2,UGT2B36,GSTA1,MGST2,UGT1A7C,UGT1A10,CES2H
0.0266	102	2089	41	0.02	0.402	KEGG:04933	keg	236	AGE-RAGE signaling pathway in diabetic complications	COL1A1,RAC1,TGFB1,STAT3,STAT5A,AKT2,CDC42,CDK4,STAT5B,PLCD3,VEGFA,DIAPH1,PLCE1,HRAS,COL3A1,PLCD4,FN1,PIK3CA,NOS3,COL1A2,NOX4,COL4A5,VEGFD,COL4A2,VEGFC,SMAD3,PLCG2,ICAM1,SERPINE1,EGR1,TGFB2,PIK3CD,PLCB4,PIK3R1,FOXO1,MAPK10,PRKCB,MAPK11,AGTR1B,BCL2,THBD
0.00227	91	2089	43	0.021	0.473	KEGG:04974	keg	300	Protein digestion and absorption	SLC7A7,COL6A1,COL18A1,COL1A1,CPA3,COL5A3,CPB1,ATP1B4,SLC16A10,COL6A2,COL14A1,COL2A1,KCNK5,MEP1A,MEP1B,COL11A2,COL17A1,SLC15A1,COL7A1,COL3A1,COL9A1,COL5A1,COL9A3,MME,COL11A1,COL15A1,COL9A2,COL1A2,COL4A5,COL4A2,COL12A1,ATP1B3,COL6A4,XPNPEP2,COL6A6,COL6A3,KCNN4,CELA2A,COL13A1,PRCP,GM10334,CPA2,COL22A1
0.0414	80	2089	33	0.016	0.412	KEGG:01524	keg	234	Platinum drug resistance	GSTT1,GSTT3,ERCC1,AKT2,MSH6,MSH3,BRCA1,REV3L,MDM2,POLH,MSH2,BAD,GSTO1,ABCC2,XIAP,GSTA3,MGST3,PIK3CA,BIRC3,GSTA4,MLH1,GSTT2,ATP7A,ATM,PIK3CD,PIK3R1,BCL2,BIRC2,BAK1,GSTA2,TRP53,GSTA1,MGST2
0.00697	203	2089	76	0.036	0.374	KEGG:04510	keg	307	Focal adhesion	CAV2,PDGFB,COL6A1,ITGB7,COL1A1,ITGA3,RAC1,AKT2,MYL10,CDC42,MET,LAMA5,LAMA2,COL6A2,SHC2,FLT4,ROCK2,THBS4,VCL,COL2A1,MYLK,VEGFA,ROCK1,LAMA3,DIAPH1,PDGFRB,BAD,FLNB,ITGA7,HRAS,XIAP,COL9A1,FN1,ITGAV,ITGA6,COL9A3,SRC,PIK3CA,EGF,THBS3,TNC,TLN1,COL9A2,PDGFRA,PXN,FLT1,COL1A2,PAK1,COL4A5,FLNA,VEGFD,COL4A2,VEGFC,BIRC3,PDGFD,ITGA11,COL6A4,LAMA1,TNXB,VAV1,CCND3,ITGA2B,CHAD,PIK3CD,PIK3R1,RELN,COL6A6,MAPK10,COL…
0.00809	1351	2089	400	0.191	0.296	KEGG:01100	keg	302	Metabolic pathways	SDHD,ALOX12,DBT,NDUFA9,GALNT1,OCRL,AGPAT3,SRR,ACP5,FOLH1,IDH3G,CYP2C29,IMPDH1,ITPKC,HMOX2,DNMT1,TYR,POLR2E,HMOX1,CYP2A5,PCYT1A,MTHFD2,CS,SMPD4,ATP6V1B1,GGT5,GGT1,ELOVL1,SRM,MVD,APRT,CYP27B1,B4GALNT1,FUT1,FPGS,KDSR,PIGYL,PDHX,ADSSL1,ODC1,ATP6V0D1,NDUFS2,DGUOK,CYP2J9,PPT2,MOCS2,LAMA5,ABO,HSD11B1,ATP5E,ADA,PIGT,COX7C,MTMR4,ACADVL,P4HA2,ALOX12E,ALOX15,ATP6AP1,ALDH3A1,ISYNA1,ATP6V0A1,GYG,REV3L,ENPP3,H…
0.00283	88	2089	41	0.02	0.466	KEGG:00140	keg	6	Steroid hormone biosynthesis	CYP2C29,HSD11B1,AKR1C18,CYP2D26,CYP11B2,CYP2C55,HSD17B6,CYP2E1,HSD3B6,HSD3B1,CYP7A1,UGT2B34,SULT1E1,CYP3A13,CYP2B10,HSD11B2,CYP1A1,HSD17B3,UGT2A3,UGT2B1,AKR1D1,CYP3A16,CYP7B1,CYP2B13,CYP2C37,UGT1A6A,UGT2B5,CYP3A11,CYP2C70,CYP2D22,CYP2B19,CYP2C66,CYP2C65,CYP2D40,CYP2D11,UGT2B36,TOMT,UGT1A7C,UGT1A10,GM10681,CYP2D12
0.00697	96	2089	42	0.02	0.438	KEGG:05204	keg	301	Chemical carcinogenesis	GSTT1,GSTT3,CYP2C29,ARNT,HSD11B1,ALDH3A1,ALDH3B1,CYP2C55,GSTO1,CYP2E1,GSTA3,MGST3,UGT2B34,CYP3A13,GSTK1,CYP2B10,SULT1A1,CYP1A1,GSTA4,GSTT2,UGT2A3,UGT2B1,CYP3A16,CYP2B13,CYP2C37,CBR1,UGT1A6A,UGT2B5,ADH7,CYP3A11,GSTA2,CYP2C70,CYP2B19,CYP2C66,CYP2C65,UGT2B36,GSTA1,ADH1,MGST2,SULT2A1,UGT1A7C,UGT1A10
0.00443	68	2089	33	0.016	0.485	KEGG:00980	keg	156	Metabolism of xenobiotics by cytochrome P450	GSTT1,GSTT3,DHDH,HSD11B1,ALDH3A1,CBR3,ALDH3B1,GSTO1,CBR2,CYP2E1,GSTA3,MGST3,AKR7A5,UGT2B34,GSTK1,CYP1A1,GSTA4,GSTT2,UGT2A3,UGT2B1,CBR1,CYP2F2,UGT1A6A,UGT2B5,ADH7,GSTA2,UGT2B36,GSTA1,ADH1,MGST2,SULT2A1,UGT1A7C,UGT1A10
0.00809	84	2089	37	0.018	0.44	KEGG:04512	keg	308	ECM-receptor interaction	COL6A1,ITGB7,COL1A1,ITGA3,CD36,CD44,LAMA5,LAMA2,COL6A2,SDC1,THBS4,COL2A1,LAMA3,ITGA7,COL9A1,FN1,ITGAV,ITGA6,COL9A3,THBS3,TNC,COL9A2,HSPG2,COL1A2,COL4A5,COL4A2,ITGA11,COL6A4,LAMA1,TNXB,ITGA2B,CHAD,RELN,COL6A6,COL6A3,GP1BA,SV2C
0.00697	91	2089	40	0.019	0.44	KEGG:00830	keg	90	Retinol metabolism	CYP2C29,CYP2A5,DHRS4,ALDH1A7,CYP2C55,RDH5,HSD17B6,LRAT,CYP4A14,UGT2B34,CYP3A13,CYP2B10,CYP1A1,UGT2A3,UGT2B1,AOX4,CYP3A16,RDH7,CYP2B13,CYP2C37,RDH8,UGT1A6A,UGT2B5,ADH7,CYP3A11,CYP2A12,CYP2C70,CYP26B1,AOX1,CYP4A32,AOX3,CYP2B19,CYP2C66,CYP2C65,RDH16,UGT2B36,ADH1,RDH1,UGT1A7C,UGT1A10
0.00809	70	2089	32	0.015	0.457	KEGG:00982	keg	242	Drug metabolism - cytochrome P450	GSTT1,GSTT3,ALDH3A1,ALDH3B1,MAOA,GSTO1,CYP2E1,GSTA3,MGST3,FMO5,UGT2B34,GSTK1,GSTA4,GSTT2,UGT2A3,UGT2B1,AOX4,MAOB,FMO1,GM4847,UGT1A6A,UGT2B5,ADH7,GSTA2,AOX1,AOX3,UGT2B36,GSTA1,ADH1,MGST2,UGT1A7C,UGT1A10
0.00493	155	2551	65	0.025	0.419	REAC:R-MMU-211945	rea	147	Phase I - Functionalization of compounds	CYP2C29,CYP2A5,CYP27B1,CYP2J9,ARNT,ALDH3A1,CYP46A1,CYP2D26,CYP11B2,CBR3,HSP90AB1,CYP39A1,ALDH1A7,CYP2C55,MAOA,CYP2E1,SMOX,ACSS1,AADAC,CYP7A1,CYP2J13,CYP4A14,CYP3A13,CYP2B10,CES2G,CES2E,FDX1,CYP1A1,CYP24A1,CYP3A16,CYP7B1,MAOB,FMO1,CYP2B13,CYP2C37,PTGS1,NR1H4,CES2B,CYP2F2,ADH6A,ADH7,CES2A,CYP3A11,CES1G,CYP4F39,CYP3A59,CYP2D22,CES2C,CES1E,CYP26B1,CYP4A32,CYP2B19,CYP2C66,CYP2C65,CYP2D40,CYP2D11,CES3A…
0.000332	44	2551	28	0.011	0.636	REAC:R-MMU-8948216	rea	180	Collagen chain trimerization	COL6A1,COL18A1,COL1A1,COL5A3,COL6A2,COL14A1,COL2A1,COL11A2,COL17A1,COL7A1,COL3A1,COL19A1,COL9A1,COL5A1,COL9A3,COL11A1,COL15A1,COL9A2,COL1A2,COL4A5,COL4A2,COL12A1,COL16A1,COL6A6,COL6A3,COL13A1,COL28A1,COL22A1
0.0433	50	2551	25	0.01	0.5	REAC:R-MMU-211981	rea	287	Xenobiotics	CYP2C29,CYP2A5,CYP2J9,ARNT,CYP2D26,CYP2C55,CYP2E1,CYP2J13,CYP3A13,CYP2B10,CYP1A1,CYP3A16,CYP2B13,CYP2C37,CYP2F2,CYP3A11,CYP3A59,CYP2D22,CYP2B19,CYP2C66,CYP2C65,CYP2D40,CYP2D11,CYP2J12,CYP2D12
2.06e-08	8055	5152	2075	0.403	0.258	TF:M00189_0	tf	217	Factor: AP-2; motif: MKCCCSCNGGCG; match class: 0	GPR107,NALCN,SCNN1G,GMPR,CDH4,ALOX12,RTCA,TRAPPC10,EGFL6,GALNT1,PDGFB,KRIT1,LOXL3,KAT2B,RAB5B,ICOSL,FMR1,GM38393,SLC7A7,ICAM4,CHTOP,SEBOX,LMAN2L,MXD1,GMCL1,AGPAT3,SRR,CNN1,TMEM79,JUP,FKBP10,MARVELD3,UBL3,LRP3,SEPT7,RAC1,NPAS1,SIPA1L2,PDZD4,IDH3G,PNCK,SSR4,BCAP31,KMT2A,TMEM25,PEG3,ANGPTL4,IPO4,SNX9,RANBP3,TCHP,SLC9A3R2,AXL,TGFB1,PRKD1,PLEKHA3,PEX6,MRPL2,MEA1,GNMT,JAG2,ATG4D,QTRT1,CHAF1A,IL17RA,TOM…
0.00856	8002	5152	1972	0.383	0.246	TF:M01047_0	tf	244	Factor: AP-2alphaA; motif: ANMGCCTNAGGCKNT; match class: 0	CAV2,BRAT1,ITGB2L,IGSF5,GPR107,NALCN,SCNN1G,GMPR,ALOX12,GALNT1,KRIT1,LOXL3,KAT2B,RAB5B,SERPINF1,ZFP512B,FMR1,SLC7A7,LMAN2L,PCNT,GMCL1,SRR,CNN1,DEF8,COL1A1,FKBP10,MARVELD3,LRP3,ZDHHC4,RAC1,UBA1,VSIG2,ESAM,PDZD4,SSR4,BCAP31,LTBP2,KMT2A,STAT6,ZIM1,NARFL,ANGPTL4,REC8,SNX9,RANBP3,RGS20,ABHD3,SLC9A3R2,GOLGA2,IKZF4,TGFB1,GTF2F1,PRKD1,PLEKHA3,PEX6,MRPL2,MEA1,GNMT,PLIN4,CHAF1A,PNKP,BCAM,STK11,TBC1D8,SH3GL…
0.000534	6175	5152	1561	0.303	0.253	TF:M00050	tf	11	Factor: E2F; motif: TTTSGCGC	CDC45,CAV2,BRAT1,SCNN1G,GMPR,CDH4,EGFL6,CTTNBP2,PDGFB,KRIT1,LOXL3,ICOSL,ZFP512B,FMR1,GM38393,SLC7A7,OXA1L,LMAN2L,AGPAT3,UHRF1,ITGB7,MYG1,SRR,FKBP10,ZDHHC4,SIAE,NPAS1,PDZD4,IDH3G,SSR4,BCAP31,TRAPPC6A,PEG3,SLC9A3R2,GOLGA2,PON1,TGFB1,ZFP40,GTF2F1,CLPP,PRKD1,PEX6,MRPL2,MEA1,TMEM143,JAG2,TOP3A,CHAF1A,TIMM44,PNKP,TOMM40,STK11,TBC1D8,BCL2L12,SH3GL1,CAR11,PLAG1,MRPL4,AP1M2,PRKCSH,SUPT5,PEX19,KLC4,BRD8,KI…
0.0276	3020	5152	768	0.149	0.254	TF:M01975	tf	61	Factor: ELF1; motif: NCCGGAARTN	CDC45,GPR107,ALOX12,DBT,TRAPPC10,NDUFA9,KRIT1,FMR1,MAPK7,SNRNP27,OCRL,UHRF1,HARS,COL18A1,GSTT1,MARVELD3,CHORDC1,ZDHHC4,TMEM25,ANGPTL4,IPO4,PON1,GTF2F1,PRKD1,PEX6,MEA1,TOP3A,PNKP,TOMM40,SH3GL1,HCK,PRKCSH,SUPT5,ERCC1,ITPKC,TFAM,STAT3,AKT2,DNMT1,PPAN,ARHGEF40,PLOD3,SYT5,MSH6,HMOX1,ATP4A,PCYT1A,MMP8,RSL1D1,TPR,BC003331,SRA1,SNF8,TEP1,PTBP1,ZFP184,TSPAN31,TTC25,GTPBP3,ZFP655,MID1IP1,RPL10,AP1B1,TFCP2,…
9.37e-12	6175	5152	1657	0.322	0.268	TF:M07329	tf	17	Factor: Osx; motif: CCNCCCCCNNN	ITGB2L,GPR107,EGFL6,CTTNBP2,GALNT1,PDGFB,LOXL3,KAT2B,ICOSL,ZFP512B,SLC7A7,CHTOP,SNRNP27,OCRL,AGPAT3,ACP5,CNN1,COL18A1,DEF8,PAX9,COL1A1,JUP,FKBP10,HOXC6,LRP3,SEPT7,RAC1,UBA1,SIAE,NPAS1,SIPA1L2,PDZD4,IDH3G,PNCK,SSR4,BCAP31,KMT2A,PEG3,ANGPTL4,SNX9,HLTF,SLC9A3R2,IKZF4,PON1,AXL,TGFB1,PRKD1,PLEKHA3,PEX6,MRPL2,MEA1,GNMT,TMEM143,QTRT1,IL17RA,TIMM44,PNKP,STK11,CAR11,DLGAP1,PLAG1,KEAP1,SUPT5,DDR1,KLC4,ERCC…
3.99e-11	10404	5152	2663	0.517	0.256	TF:M00803	tf	42	Factor: E2F; motif: GGCGSG	CDC45,GPR107,NALCN,SCNN1G,GMPR,CDH4,RTCA,DBT,TRAPPC10,NDUFA9,CTTNBP2,GALNT1,PDGFB,KRIT1,MYO18A,LOXL3,KAT2B,RAB5B,ICOSL,ZFP512B,FMR1,GNB1L,SLC7A7,ICAM4,CHTOP,MAPK7,LMAN2L,PCNT,MXD1,GMCL1,AGPAT3,UHRF1,SRR,ACP5,CNN1,TMEM79,COL18A1,PAX9,COL1A1,ITGA3,JUP,GSTT1,UBL3,LRP3,CLPB,SEPT7,ZDHHC4,RAC1,UBA1,SIAE,ESAM,GRIA3,NPAS1,SIPA1L2,PDZD4,IDH3G,PNCK,SSR4,BCAP31,LTBP2,KMT2A,IFT46,TMEM25,NARFL,ANGPTL4,CD320,R…
0.000453	2561	5152	683	0.133	0.267	TF:M01876_0	tf	94	Factor: GABP-beta; motif: ASMGGAAGKGN; match class: 0	IGSF5,SDHD,KRIT1,LOXL3,FMR1,COL6A1,AGPAT3,HARS,HOXC6,IDH3G,SSR4,ABHD3,PON1,PEX6,JAG2,QTRT1,PNKP,TOMM40,SH3GL1,DVL3,PRKCSH,DDR1,KPNA6,BRD8,KIF20A,TFAM,DNMT1,PPAN,KIFC2,PLOD3,SYT5,PCYT1A,CS,AGRP,GPR108,SPO11,SNF8,TTC5,ARPC2,PTBP1,CDC42,ZFP184,METTL1,TSPAN31,TTC25,DIO2,AP1B1,TFCP2,POU6F1,TUSC2,PIGYL,TNFRSF22,PHLDA2,AKT1S1,TMEM167,TIMM23,ELOF1,MED16,DEDD,ANAPC1,CLEC4F,RBSN,TEX261,MSH3,TMEM208,E2F4,DN…
1.98e-13	7966	5152	2107	0.409	0.264	TF:M02023	tf	257	Factor: MAZ; motif: NKGGGAGGGGRGGR	CAV2,BRAT1,CDH4,DBT,TRAPPC10,EGFL6,CTTNBP2,PDGFB,LOXL3,KAT2B,RAB5B,ICOSL,ZFP512B,GM38393,ICAM4,CHTOP,SCN4A,MAPK7,LMAN2L,PCNT,OCRL,UHRF1,SRR,ACP5,HARS,COL18A1,COL1A1,ITGA3,JUP,FKBP10,GSTT3,FOLH1,LRP3,RAC1,UBA1,PNCK,BCAP31,LTBP2,KMT2A,TRAPPC6A,ZIM1,NARFL,IPO4,RANBP3,HLTF,TCHP,GOLGA2,IKZF4,AXL,ZFP40,PRKD1,PEX6,MEA1,JAG2,PLIN4,IL17RA,PNKP,BCAM,TOMM40,STK11,SH3GL1,DVL3,CAR11,PLAG1,HCK,KEAP1,CCDC65,ELA…
0.000288	8190	5152	2047	0.397	0.25	TF:M00981	tf	129	Factor: CREB,; motif: NTGACGTNA	CDC45,CAV2,IGSF5,GPR107,SCNN1G,GMPR,CDH4,ALOX12,TRAPPC10,GALNT1,PDGFB,MYO18A,LOXL3,RAB5B,SERPINF1,ZFP512B,OXA1L,CHTOP,MAPK7,MXD1,SNRNP27,HARS,TMEM79,PAX9,JUP,FKBP10,MARVELD3,UBL3,CHORDC1,LRP3,SEPT7,ZDHHC4,CPA3,UBA1,ESAM,GRIA3,NPAS1,SIPA1L2,IDH3G,PNCK,SSR4,BCAP31,TRAPPC6A,STAT6,PEG3,NARFL,IPO4,HLTF,SLC9A3R2,GOLGA2,GTF2F1,MRPL2,MEA1,GNMT,JAG2,ATG4D,QTRT1,PLIN4,CHAF1A,CD36,TIMM44,TOMM40,STK11,SRI,SH…
0.00838	984	5152	273	0.053	0.277	TF:M01597	tf	115	Factor: Zfp281; motif: TGGGGGAGGGG	KAT2B,VPS50,GSTT1,PNCK,KMT2A,STAT6,MEA1,GNMT,BCAM,STK11,HCK,CCDC65,ELAVL3,COQ8B,COL5A3,EPOR,PTBP1,CNP,CHRD,MSH5,EWSR1,KCND1,RBM25,ADSSL1,DEDD,ELMO3,TPPP3,TMEM208,UBE2I,ARNT,TTBK1,HSPA8,SUZ12,ZFP334,CYTH4,IKZF3,ISYNA1,CALM3,ARHGEF25,ARID3A,HDAC2,WASF1,REV3L,FABP7,TCP11L2,CAND1,COL6A2,MRC2,NF1,CLUH,FBF1,ZC3H14,SNAPC1,CDCA7L,ATG10,PTPRG,KAT6B,MSS51,MAPK1IP1L,TBC1D31,ADCY8,ZC3H7B,SH3BP1,CCDC116,RIPPL…
0.0035	4964	5152	1255	0.244	0.253	TF:M02914_0	tf	81	Factor: SP4; motif: NNWAGGCGTGNCNNN; match class: 0	CAV2,BRAT1,EGFL6,GALNT1,PDGFB,KRIT1,LOXL3,RAB5B,GNB1L,ICAM4,CHTOP,MAPK7,GMCL1,MYG1,CNN1,COL1A1,JUP,GSTT1,UBL3,CLPB,SIAE,GRIA3,PDZD4,LTBP2,STAT6,RANBP3,ABHD3,GOLGA2,PDCD2L,GTF2F1,PRKD1,PEX6,GNMT,JAG2,ATG4D,CHAF1A,TIMM44,PNKP,TOMM40,STK11,TBC1D8,KEAP1,AP1M2,ATP8B3,CCDC65,SUPT5,PEX19,IMPDH1,DDR1,ERCC1,AS3MT,KPNA6,ITPKC,COQ8B,BRD8,KIF20A,RUVBL2,STAT3,AKT2,HMOX2,COL5A3,CACNA1B,HIF3A,ARHGEF40,PNPLA6,SG…
0.00376	3200	5152	827	0.161	0.258	TF:M01990	tf	215	Factor: ETV3; motif: ANCGGAARYN	CDC45,GPR107,TRAPPC10,NDUFA9,FMR1,SCN4A,MAPK7,PCNT,SNRNP27,UHRF1,HARS,GSTT1,SEPT7,ZDHHC4,IFT46,TRAPPC6A,IPO4,PON1,TGFB1,PEX6,MEA1,QTRT1,IL17RA,PNKP,TOMM40,SRI,SH3GL1,DVL3,PRKCSH,SUPT5,DDR1,ERCC1,ITPKC,TFAM,HMOX2,DNMT1,PPAN,CACNA1B,CNN2,SYT5,CD44,MYL10,ATP4A,MEF2C,PCYT1A,MTHFD2,SNF8,TBCB,TEP1,ARPC2,PTBP1,ZFP184,TSPAN31,CNP,TTC25,DUS3L,ZFP655,CABS1,AP1B1,TFCP2,TUSC2,RBM25,PHLDA2,AKT1S1,TBRG1,FUZ,TM…
7.24e-06	5557	5152	1441	0.28	0.259	TF:M01598	tf	178	Factor: ZBED6; motif: NRRGCTCGCCNN	CDC45,BRAT1,IGSF5,SDHD,RTCA,TRAPPC10,CTTNBP2,KRIT1,CHTOP,MAPK7,SEBOX,LMAN2L,PCNT,GMCL1,MYG1,COL18A1,DEF8,JUP,HOXC6,SEPT7,ZDHHC4,RAC1,NPAS1,SIPA1L2,PNCK,LTBP2,KMT2A,TRAPPC6A,SNX9,ABHD3,PDCD2L,CLPP,PRKD1,IL17RA,PNKP,BCAM,TBC1D8,SRI,BCL2L12,SH3GL1,KEAP1,SUPT5,IMPDH1,AS3MT,KPNA6,COQ8B,BRINP2,STAT3,STAT5A,DNAJA3,HMOX2,DNMT1,HIF3A,CHN2,CNN2,RAB23,HNRNPA2B1,CHD5,SENP3,MSH6,MLXIPL,ATP4A,PCYT1A,CS,RSL1D1,…
0.0218	9132	5152	2229	0.433	0.244	TF:M03831	tf	10	Factor: MRF4; motif: CASCTGC	CAV2,BRAT1,IGSF5,SDHD,NALCN,SCNN1G,CDH4,ALOX12,DBT,TRAPPC10,NDUFA9,EGFL6,CTTNBP2,MYO18A,LOXL3,KAT2B,ICOSL,SERPINF1,ZFP512B,GNB1L,GM38393,ICAM4,CHTOP,SCN4A,SEBOX,COL6A1,LMAN2L,MXD1,AGPAT3,ITGB7,ACP5,CNN1,VPS50,HARS,TMEM79,ITGA3,JUP,FKBP10,MARVELD3,UBL3,CLPB,SEPT7,CPA3,UBA1,SIAE,VSIG2,ESAM,NPAS1,SIPA1L2,PDZD4,IDH3G,PNCK,SSR4,LTBP2,TMEM25,IPO4,HLTF,TIAM1,SLC9A3R2,GOLGA2,AXL,TGFB1,PDCD2L,GTF2F1,PRKD1…
8.73e-07	5065	5152	1333	0.259	0.263	TF:M01100	tf	275	Factor: LRF; motif: GGGGKYNNB	ITGB2L,GMPR,RTCA,NDUFA9,EGFL6,CTTNBP2,GALNT1,PDGFB,KRIT1,LOXL3,ICOSL,FMR1,GM38393,ICAM4,SCN4A,MAPK7,LMAN2L,MXD1,AGPAT3,ITGB7,MYG1,CNN1,COL1A1,FKBP10,HOXC6,MARVELD3,UBL3,LRP3,CLPB,SEPT7,RAC1,ESAM,PDZD4,PNCK,BCAP31,LTBP2,KMT2A,TRAPPC6A,PEG3,REC8,RANBP3,TIAM1,GOLGA2,PLEKHA3,PEX6,GNMT,JAG2,ATG4D,SH3GL1,DVL3,CAR11,HCK,CCDC65,ELAVL3,ERCC1,HAS1,COQ8B,AKT2,KIFC2,PTPN6,ARHGEF40,PNPLA6,CD33,SGCE,TYR,POLR2E…
0.000214	7005	5152	1767	0.343	0.252	TF:M00470	tf	76	Factor: AP-2gamma; motif: GCCYNNGGS	CAV2,GMPR,CDH4,ALOX12,RTCA,TRAPPC10,EGFL6,CTTNBP2,GALNT1,PDGFB,KRIT1,LOXL3,KAT2B,ZFP512B,FMR1,GM38393,SLC7A7,MAPK7,LMAN2L,MXD1,GMCL1,SNRNP27,AGPAT3,MYG1,SRR,JUP,FKBP10,GSTT3,MARVELD3,SEPT7,SIAE,ESAM,SIPA1L2,PDZD4,PNCK,BCAP31,LTBP2,KMT2A,IFT46,TRAPPC6A,STAT6,ANGPTL4,RANBP3,ABHD3,TCHP,SLC9A3R2,TGFB1,PLEKHA3,PEX6,MRPL2,MEA1,QTRT1,PLIN4,IL17RA,TIMM44,TOMM40,CAR11,DLGAP1,PLAG1,HCK,AP1M2,ATP8B3,PRKCSH,…
0.0114	569	5152	165	0.032	0.29	TF:M02102_1	tf	79	Factor: NRF-1; motif: YGCGCMTGCGC; match class: 1	FMR1,GMCL1,RANBP3,MEA1,TMEM143,ATG4D,PNKP,SH3GL1,DNMT1,SPO11,TBCB,ARPC2,CDC42,EMC10,NXF2,PKD2L2,MOCS2,PSMA2,MRPL32,ZFP334,MPDU1,STXBP5,CEP57L1,APC2,MDM2,SF3A2,SYPL,SMC6,SH3YL1,NF1,MINK1,LSM12,ARSK,SLC30A5,BTF3,ZFYVE16,TRAPPC13,TRIM23,CCT5,RAD21,PDXDC1,TNK2,PIGP,SETD4,TUBA1B,TBC1D5,POLH,ROCK1,MIB1,PFDN1,MAP3K2,ZFP91,PDCD4,SHMT2,MBD6,SYCE1,SDHAF4,SMAP1,TRP53BP2,DCAF8,MORN5,RTF1,NDUFAF5,NDRG3,ZFP639…
0.00345	4814	5152	1219	0.237	0.253	TF:M00918	tf	232	Factor: E2F; motif: TTTSGCGSG	CDC45,CAV2,BRAT1,EGFL6,CTTNBP2,PDGFB,KRIT1,ICOSL,FMR1,SLC7A7,OXA1L,MAPK7,AGPAT3,UHRF1,MYG1,ITGA3,FKBP10,SEPT7,ZDHHC4,SIAE,NPAS1,SIPA1L2,BCAP31,LTBP2,IFT46,TMEM25,STAT6,PEG3,HLTF,GOLGA2,PDCD2L,GTF2F1,PRKD1,MRPL2,MEA1,TMEM143,QTRT1,CHAF1A,PNKP,STK11,TBC1D8,BCL2L12,SH3GL1,PLAG1,AP1M2,PRKCSH,SUPT5,KLC4,RUVBL2,DNMT1,CACNA1B,HIF3A,ARHGEF40,SGCE,POLR2E,PLOD3,HNRNPA2B1,CHD5,CD44,MLXIPL,PAN2,CS,AGRP,GATA6…
1.52e-05	7932	5152	2007	0.39	0.253	TF:M00428	tf	69	Factor: E2F-1; motif: NKTSSCGC	CAV2,GPR107,CDH4,DBT,TRAPPC10,NDUFA9,KRIT1,ZFP512B,FMR1,GM38393,MXD1,SNRNP27,UHRF1,MYG1,ACP5,PAX9,ITGA3,JUP,FKBP10,GSTT1,RAC1,NPAS1,SIPA1L2,IDH3G,SSR4,LTBP2,KMT2A,IFT46,TMEM25,TRAPPC6A,PEG3,ANGPTL4,REC8,SNX9,TCHP,GOLGA2,AXL,TGFB1,CLPP,PRKD1,PEX6,MEA1,TMEM143,JAG2,QTRT1,IL17RA,TIMM44,TOMM40,STK11,TBC1D8,SRI,BCL2L12,PLAG1,HCK,KEAP1,AP1M2,ATP8B3,SUPT5,PEX19,ERCC1,KPNA6,ITPKC,TFAM,FAM162A,GRM3,HMOX2,…
0.00337	3078	5152	798	0.155	0.259	TF:M09695_0	tf	198	Factor: Mxi1; motif: NCACGTGGSNGNNNN; match class: 0	BRAT1,MYO18A,SLC7A7,AGPAT3,UHRF1,ACP5,COL18A1,FKBP10,FOLH1,IDH3G,SSR4,PON1,TGFB1,PDCD2L,CLPP,MRPL2,MEA1,GNMT,QTRT1,IL17RA,CCDC65,PEX19,IMPDH1,KLC4,KPNA6,STAT3,HIF3A,RAB23,SYT5,HMOX1,INSR,MTHFD2,PARD6A,EPOR,OSGEP,GGT1,ELOVL1,SRM,ZDHHC24,PDK1,PTBP1,CDK4,TTC25,VARS,STX1A,DIO2,HERPUD2,RPL10,EWSR1,PTTG1IP,MET,FPGS,KCND1,POU6F1,NXF2,RNF112,PSEN2,PHLDA2,AKT1S1,TBRG1,ODC1,ZFP296,PTPRS,HPS5,PIEZO1,RNF166,…
0.0237	5579	5152	1385	0.269	0.248	TF:M07249_0	tf	84	Factor: ctcf; motif: CCNCNAGRKGGCRSTN; match class: 0	NALCN,SCNN1G,GALNT1,PDGFB,MYO18A,RAB5B,FMR1,GNB1L,SLC7A7,ICAM4,LMAN2L,UHRF1,HARS,DEF8,COL1A1,ITGA3,FKBP10,HOXC6,MARVELD3,UBL3,CLPB,SEPT7,NPAS1,IDH3G,SSR4,LTBP2,KMT2A,TMEM25,NARFL,SNX9,RGS20,TCHP,TIAM1,SLC9A3R2,TGFB1,PLEKHA3,MRPL2,GNMT,JAG2,ATG4D,PLIN4,TOMM40,STK11,SRI,SH3GL1,DVL3,HCK,KEAP1,AP1M2,ATP8B3,ELAVL3,IMPDH1,KLC4,HAS1,ITPKC,GRM3,PPAN,KIFC2,ARHGEF40,CHN2,HNRNPA2B1,SENP3,CYP2A5,ATP4A,MTHFD2…
1.97e-13	10354	5152	2675	0.519	0.258	TF:M02090	tf	41	Factor: E2F-4; motif: GCGGGAAANA	CDC45,CAV2,SDHD,GPR107,SCNN1G,CDH4,EGFL6,CTTNBP2,GALNT1,KRIT1,MYO18A,LOXL3,KAT2B,RAB5B,ICOSL,ZFP512B,FMR1,GNB1L,GM38393,SLC7A7,OXA1L,ICAM4,SCN4A,SEBOX,LMAN2L,PCNT,MXD1,GMCL1,AGPAT3,UHRF1,MYG1,SRR,ACP5,DEF8,PAX9,COL1A1,ITGA3,JUP,HOXC6,GSTT1,UBL3,FOLH1,SEPT7,ZDHHC4,UBA1,NPAS1,PDZD4,IDH3G,SSR4,BCAP31,LTBP2,KMT2A,TMEM25,PEG3,NARFL,ANGPTL4,IPO4,SNX9,RANBP3,TCHP,SLC9A3R2,IKZF4,AXL,ZFP40,PDCD2L,CLPP,PRK…
6.42e-08	5926	5152	1556	0.302	0.263	TF:M07354_0	tf	95	Factor: Egr-1; motif: GCGGGGGCGG; match class: 0	BRAT1,GMPR,CDH4,NDUFA9,EGFL6,CTTNBP2,GALNT1,PDGFB,KAT2B,ICOSL,FMR1,GNB1L,SLC7A7,CHTOP,LMAN2L,MXD1,OCRL,ACP5,CNN1,COL1A1,FKBP10,GSTT1,UBL3,LRP3,RAC1,SIAE,GRIA3,NPAS1,SIPA1L2,PNCK,KMT2A,PEG3,ANGPTL4,REC8,SNX9,SLC9A3R2,GOLGA2,IKZF4,AXL,TGFB1,PEX6,MRPL2,JAG2,STK11,SRI,SH3GL1,CAR11,PLAG1,ELAVL3,PEX19,IMPDH1,KLC4,ITPKC,TFAM,GRM3,BRINP2,STAT3,AKT2,HMOX2,DNMT1,CACNA1B,KIFC2,HIF3A,GPX5,ZFP324,ARHGEF40,SGC…
7.53e-05	2663	5152	718	0.139	0.27	TF:M01260_0	tf	240	Factor: STAT1; motif: NNTTTCYNGGAARNNNNNNNNN; match class: 0	SCNN1G,KAT2B,RAB5B,ICOSL,OXA1L,COL6A1,ACP5,FOLH1,PDZD4,BCAP31,IKZF4,PRKD1,MEA1,SRI,KEAP1,PEX19,DDR1,ERCC1,COQ8B,KIFC2,PNPLA6,RAB23,PLOD3,HMOX1,MEF2C,PAN2,GPR108,SNF8,ARPC2,ELOVL1,APRT,ZFP184,TSPAN31,CNP,GTPBP3,CABS1,PDCL,OTOG,FPGS,UBP1,KDSR,RPS25,RBM25,STEAP4,MLKL,EHMT2,CLEC4F,FHOD1,TMEM208,ACSF3,CASD1,SLAMF1,ARNT,NLRP5,ATP1B4,LNX2,NBR1,BRCA1,MED24,PSMD3,ADA,SGK2,MYO1B,2810408A11RIK,TCAF3,ALOX12E…
2.48e-07	9993	5152	2521	0.489	0.252	TF:M01991	tf	241	Factor: PEA3; motif: RCCGGAAGYN	CDC45,FER,BRAT1,SDHD,GPR107,ALOX12,RTCA,DBT,TRAPPC10,NDUFA9,EGFL6,GALNT1,KRIT1,MYO18A,LOXL3,KAT2B,ICOSL,ZFP512B,FMR1,OXA1L,CHTOP,SCN4A,MAPK7,PCNT,GMCL1,SNRNP27,OCRL,UHRF1,MYG1,ACP5,HARS,COL18A1,ITGA3,GSTT1,GSTT3,MARVELD3,UBL3,FOLH1,CHORDC1,LRP3,SEPT7,ZDHHC4,RAC1,UBA1,SIAE,VSIG2,GRIA3,NPAS1,IDH3G,SSR4,BCAP31,IFT46,TMEM25,TRAPPC6A,STAT6,ANGPTL4,IPO4,SNX9,RANBP3,HLTF,RGS20,TCHP,GOLGA2,PON1,TGFB1,ZFP…
0.00104	6260	5152	1576	0.306	0.252	TF:M02042_0	tf	139	Factor: Spic; motif: NNVGGAAGTN; match class: 0	CDC45,CAV2,ITGB2L,IGSF5,SDHD,GPR107,TRAPPC10,NDUFA9,KRIT1,MYO18A,KAT2B,ICOSL,FMR1,MAPK7,COL6A1,GMCL1,SNRNP27,AGPAT3,UHRF1,ITGB7,MYG1,HARS,COL18A1,GSTT1,SEPT7,ZDHHC4,PDZD4,BCAP31,IFT46,TMEM25,TRAPPC6A,STAT6,IPO4,ABHD3,TIAM1,SLC9A3R2,PON1,ZFP40,GTF2F1,CLPP,PLEKHA3,PEX6,MEA1,TMEM143,TOP3A,QTRT1,CHAF1A,PNKP,TOMM40,SH3GL1,PRKCSH,SUPT5,DDR1,KLC4,ERCC1,KPNA6,ITPKC,TFAM,FAM162A,STAT5A,DNMT1,PPAN,KIFC2,CD…
0.02	2860	5152	732	0.142	0.256	TF:M01072_0	tf	68	Factor: HIC1; motif: NSNNNNTGCCCSSNN; match class: 0	CAV2,CDH4,GALNT1,ITGA3,SIPA1L2,PDZD4,BCAP31,IFT46,ANGPTL4,TCHP,SLC9A3R2,GOLGA2,AXL,TGFB1,CLPP,PLEKHA3,PEX6,MEA1,JAG2,TBC1D8,SRI,PLAG1,ARHGEF40,CHD5,SENP3,MSH6,HMOX1,MTHFD2,APC,P2RX5,OSGEP,ARPC2,KMT2B,CRIP1,SRM,PDK1,PTBP1,CDK4,B4GALNT1,METTL1,P3H4,VARS,ZMIZ1,RAB25,MET,TNPO1,FPGS,TAF7L,TFCP2,KDSR,TAZ,RBM25,ODC1,ZFP296,GIT1,PIEZO1,CMC2,LRRK1,CASD1,HMGB3,ENDOG,ATF6B,LAMA5,ADAMTSL4,CDC6,KRT27,ZFP334,M…
0.000369	1230	5152	349	0.068	0.284	TF:M01163_1	tf	216	Factor: Elk-1; motif: AACCGGAAGTR; match class: 1	IGSF5,GPR107,ALOX12,TRAPPC10,KRIT1,FMR1,MAPK7,HARS,ITGA3,PEX6,PNKP,TOMM40,PRKCSH,TFAM,PPAN,PLOD3,SYT5,SRA1,TTC5,ARPC2,TSPAN31,AP1B1,TFCP2,TBRG1,TMEM167,RPS5,TIMM23,ELOF1,SRP19,TEX261,TPPP3,E2F4,ATF6B,ATP5E,NBR1,TNFAIP1,TTPAL,DDX27,MTMR4,SLC6A8,MYDGF,LTV1,TCP11L2,MUM1,ZPBP,RHBDF1,HSPA4,SMG8,METTL2,FTSJ3,TMEM94,ALOX8,NIN,ATP6V1D,EIF2S1,AKR1C12,OCLN,GTF2H2,PTCD2,BTF3,ZFYVE16,ZSWIM8,DPH3,OXNAD1,PARG,…
0.0441	10878	5152	2631	0.511	0.242	TF:M00448	tf	39	Factor: Zic1; motif: KGGGTGGTC	CAV2,BRAT1,SDHD,GPR107,SCNN1G,ALOX12,DBT,TRAPPC10,EGFL6,PDGFB,KRIT1,LOXL3,KAT2B,RAB5B,SERPINF1,ZFP512B,GNB1L,GM38393,ICAM4,CHTOP,SCN4A,MAPK7,COL6A1,LMAN2L,MXD1,UHRF1,ITGB7,MYG1,SRR,ACP5,CNN1,HARS,COL18A1,DEF8,ITGA3,FKBP10,GSTT1,GSTT3,LRP3,SEPT7,ZDHHC4,RAC1,UBA1,VSIG2,ESAM,PNCK,BCAP31,LTBP2,KMT2A,TRAPPC6A,STAT6,PEG3,ZIM1,NARFL,ANGPTL4,CD320,IPO4,SNX9,RANBP3,HLTF,TCHP,TIAM1,SLC9A3R2,GOLGA2,AXL,TGFB…
1.59e-09	10441	5152	2654	0.515	0.254	TF:M01993	tf	124	Factor: TEL1; motif: CNCGGAANNN	CDC45,FER,BRAT1,IGSF5,SDHD,GPR107,SCNN1G,CDH4,RTCA,DBT,TRAPPC10,NDUFA9,GALNT1,KRIT1,MYO18A,LOXL3,KAT2B,ICOSL,ZFP512B,FMR1,GNB1L,OXA1L,ICAM4,CHTOP,MAPK7,LMAN2L,MXD1,GMCL1,SNRNP27,OCRL,UHRF1,MYG1,SRR,HARS,TMEM79,COL18A1,PAX9,ITGA3,HOXC6,GSTT1,MARVELD3,UBL3,CHORDC1,LRP3,SEPT7,ZDHHC4,UBA1,VSIG2,ESAM,IDH3G,SSR4,BCAP31,LTBP2,KMT2A,IFT46,TMEM25,TRAPPC6A,STAT6,RANBP3,ABHD3,GOLGA2,PON1,GTF2F1,CLPP,PRKD1,P…
0.0325	12200	5152	2944	0.571	0.241	TF:M07041_0	tf	19	Factor: HDAC1; motif: KGCARGGTC; match class: 0	CAV2,BRAT1,ITGB2L,IGSF5,GPR107,NALCN,GMPR,ALOX12,RTCA,NDUFA9,CTTNBP2,GALNT1,PDGFB,KRIT1,MYO18A,LOXL3,RAB5B,ICOSL,SERPINF1,ZFP512B,FMR1,GNB1L,SLC7A7,OXA1L,ICAM4,MAPK7,COL6A1,LMAN2L,PCNT,MXD1,GMCL1,AGPAT3,UHRF1,MYG1,SRR,ACP5,HARS,TMEM79,COL18A1,DEF8,PAX9,COL1A1,ITGA3,JUP,HOXC6,GSTT1,MARVELD3,UBL3,FOLH1,CHORDC1,SEPT7,ZDHHC4,UBA1,SIPA1L2,PDZD4,IDH3G,PNCK,SSR4,KMT2A,TMEM25,STAT6,PEG3,NARFL,ANGPTL4,IPO…
0.00187	1989	5152	533	0.103	0.268	TF:M01816	tf	252	Factor: ZBP89; motif: YCCYCCCCCM	ITGB2L,KAT2B,VPS50,FKBP10,GSTT1,RAC1,VSIG2,PNCK,KMT2A,STAT6,MEA1,GNMT,BCAM,CYP2C29,STK11,HCK,CCDC65,ELAVL3,ERCC1,COQ8B,RUVBL2,COL5A3,PTPN6,PNPLA6,SENP3,MSH6,NID1,SRA1,EPOR,TTC5,ELOVL1,PTBP1,B4GALNT1,CNP,CHRD,MSH5,MID1IP1,EWSR1,MPO,KCND1,RBM25,PHLDA2,PANX3,ADSSL1,ATP6V0D1,DEDD,HPS5,ELMO3,TPPP3,TMEM208,UBE2I,PPT2,ARNT,TTBK1,LAMA5,HSPA8,FLI1,SUZ12,ZFP334,CYTH4,IKZF3,ANXA6,MTMR4,COG1,ISYNA1,CALM3,ARH…
0.000512	14027	5152	3409	0.662	0.243	TF:M00450	tf	192	Factor: Zic3; motif: NGGGKGGTC	CDC45,CAV2,FER,BRAT1,ITGB2L,IGSF5,SDHD,GPR107,NALCN,SCNN1G,GMPR,CDH4,ALOX12,TRAPPC10,NDUFA9,EGFL6,CTTNBP2,PDGFB,KRIT1,MYO18A,LOXL3,KAT2B,RAB5B,ICOSL,SERPINF1,ZFP512B,GNB1L,GM38393,SLC7A7,OXA1L,ICAM4,CHTOP,SCN4A,MAPK7,SEBOX,COL6A1,LMAN2L,MXD1,GMCL1,SNRNP27,AGPAT3,UHRF1,ITGB7,MYG1,SRR,ACP5,CNN1,HARS,TMEM79,COL18A1,DEF8,COL1A1,ITGA3,JUP,FKBP10,HOXC6,GSTT1,GSTT3,UBL3,FOLH1,CHORDC1,LRP3,SEPT7,ZDHHC4,R…
0.00017	5168	5152	1327	0.258	0.257	TF:M08875_0	tf	213	Factor: E2F; motif: NNTTTCGCGCN; match class: 0	CAV2,SCNN1G,CDH4,EGFL6,GALNT1,KRIT1,LOXL3,FMR1,GM38393,OXA1L,CHTOP,UHRF1,SRR,ITGA3,JUP,FKBP10,HOXC6,GSTT1,LRP3,RAC1,SIPA1L2,BCAP31,LTBP2,ANGPTL4,CD320,TCHP,GOLGA2,PON1,TGFB1,ZFP40,CLPP,PLEKHA3,MEA1,TMEM143,JAG2,IL17RA,TOMM40,STK11,TBC1D8,BCL2L12,PLAG1,SUPT5,ERCC1,BRD8,KIF20A,TFAM,GRM3,DNMT1,KIFC2,HIF3A,ZFP324,ARHGEF40,SGCE,CNN2,POLR2E,HNRNPA2B1,CD44,SENP3,CASP14,MSH6,PAN2,AGRP,GPR108,RSL1D1,REEP5…
5.59e-13	4204	5152	1180	0.229	0.281	TF:M02773	tf	221	Factor: Klf7; motif: NNNRCCMCGCCCNNNN	CAV2,SCNN1G,GMPR,CDH4,DBT,LOXL3,FMR1,CHTOP,MAPK7,MXD1,FKBP10,HOXC6,SEPT7,SIPA1L2,PDZD4,PNCK,BCAP31,LTBP2,KMT2A,IFT46,TMEM25,PEG3,REC8,HLTF,SLC9A3R2,GOLGA2,TGFB1,PEX6,MRPL2,MEA1,TMEM143,JAG2,BCAM,STK11,HCK,ATP8B3,PEX19,DDR1,KLC4,ERCC1,BRD8,KIF20A,STAT3,HMOX2,COL5A3,CACNA1B,HIF3A,ZFP324,ARHGEF40,GHRHR,CNN2,SYT5,HNRNPA2B1,CHD5,MSH6,ATP4A,PARD6A,REEP5,PEX1,EPHB3,TPR,BC003331,TBCB,EPOR,CCDC159,TEP1,SU…
0.000369	7837	5152	1961	0.381	0.25	TF:M03852_0	tf	107	Factor: SREBP-2; motif: NTCACCYNNNN; match class: 0	CDC45,BRAT1,IGSF5,SDHD,SCNN1G,GMPR,RTCA,TRAPPC10,EGFL6,CTTNBP2,PDGFB,LOXL3,KAT2B,RAB5B,ICOSL,GM38393,SLC7A7,ICAM4,SCN4A,SEBOX,SNRNP27,OCRL,UHRF1,ACP5,TMEM79,PAX9,JUP,HOXC6,GSTT1,GSTT3,MARVELD3,UBL3,LRP3,SEPT7,RAC1,UBA1,ESAM,NPAS1,SIPA1L2,TRAPPC6A,STAT6,IPO4,SNX9,RANBP3,HLTF,TIAM1,GOLGA2,IKZF4,PON1,TGFB1,MRPL2,TMEM143,JAG2,TOP3A,QTRT1,PLIN4,IL17RA,TIMM44,BCAM,TBC1D8,SRI,SH3GL1,DVL3,CAR11,PLAG1,HCK…
0.00402	8537	5152	2106	0.409	0.247	TF:M00032	tf	16	Factor: c-Ets-1(p54); motif: NCMGGAWGYN	CDC45,FER,IGSF5,GPR107,RTCA,TRAPPC10,EGFL6,GALNT1,KRIT1,MYO18A,LOXL3,ZFP512B,FMR1,OXA1L,MAPK7,COL6A1,PCNT,SNRNP27,AGPAT3,UHRF1,ACP5,HARS,COL18A1,GSTT1,GSTT3,CHORDC1,SEPT7,ZDHHC4,RAC1,UBA1,NPAS1,PNCK,LTBP2,IFT46,TMEM25,TRAPPC6A,IPO4,REC8,SNX9,RANBP3,ABHD3,SLC9A3R2,GOLGA2,GTF2F1,CLPP,PLEKHA3,PEX6,MEA1,JAG2,TOP3A,IL17RA,TIMM44,PNKP,TOMM40,SRI,SH3GL1,DVL3,DLGAP1,MRPL4,KEAP1,ATP8B3,PRKCSH,ELAVL3,SUPT5…
5.72e-06	5209	5152	1358	0.264	0.261	TF:M00938_0	tf	289	Factor: E2F-1; motif: TTGGCGCGRAANNGNM; match class: 0	CDC45,CAV2,CDH4,DBT,EGFL6,GALNT1,KRIT1,LOXL3,KAT2B,FMR1,MAPK7,GMCL1,UHRF1,SRR,ACP5,GSTT1,RAC1,SIAE,ESAM,SIPA1L2,PDZD4,BCAP31,LTBP2,IFT46,TMEM25,PEG3,ANGPTL4,CD320,REC8,SNX9,HLTF,PRKD1,PLEKHA3,MRPL2,MEA1,TMEM143,JAG2,TOP3A,IL17RA,STK11,TBC1D8,PLAG1,KEAP1,ATP8B3,SUPT5,KPNA6,TFAM,GRM3,DNMT1,PPAN,CACNA1B,KIFC2,HIF3A,ZFP324,SGCE,POLR2E,RAB23,PLOD3,HNRNPA2B1,CD44,HMOX1,MTHFD2,APC,REEP5,SPO11,SMPD4,EPHB…
0.0173	5753	5152	1430	0.278	0.249	TF:M07475_0	tf	200	Factor: Tbx5; motif: SNAGGTGTGRNGGSS; match class: 0	CAV2,SCNN1G,ALOX12,PDGFB,MYO18A,RAB5B,ICOSL,SERPINF1,ZFP512B,FMR1,GM38393,CHTOP,MAPK7,SEBOX,MXD1,ITGB7,SRR,ACP5,CNN1,COL1A1,ITGA3,JUP,FKBP10,GSTT3,UBL3,LRP3,RAC1,UBA1,PDZD4,LTBP2,IFT46,STAT6,PEG3,ZIM1,ANGPTL4,CD320,RANBP3,PDCD2L,CLPP,PRKD1,PEX6,JAG2,CHAF1A,TIMM44,STK11,SRI,SH3GL1,DVL3,PLAG1,HCK,ATP8B3,PRKCSH,ELAVL3,DDR1,ERCC1,HAS1,KPNA6,ITPKC,FAM162A,STAT5A,DNMT1,GPX5,CD33,GHRHR,CNN2,HNRNPA2B1,DN…
7.67e-11	14591	5152	3628	0.704	0.249	TF:M02872_0	tf	202	Factor: IRF4; motif: NNNAYTCTCGGWNNN; match class: 0	CDC45,CAV2,BRAT1,IGSF5,SDHD,SCNN1G,CDH4,ALOX12,DBT,NDUFA9,EGFL6,CTTNBP2,GALNT1,PDGFB,KRIT1,LOXL3,KAT2B,RAB5B,ZFP512B,FMR1,GNB1L,SLC7A7,OXA1L,ICAM4,CHTOP,MAPK7,COL6A1,LMAN2L,PCNT,MXD1,GMCL1,AGPAT3,UHRF1,ITGB7,MYG1,SRR,ACP5,VPS50,HARS,TMEM79,DEF8,PAX9,COL1A1,ITGA3,JUP,FKBP10,HOXC6,MARVELD3,UBL3,CHORDC1,LRP3,DSG4,CLPB,SEPT7,RAC1,UBA1,SIAE,VSIG2,ESAM,GRIA3,NPAS1,SIPA1L2,PDZD4,IDH3G,PNCK,SSR4,LTBP2,KM…
0.000147	7857	5152	1973	0.383	0.251	TF:M00341	tf	14	Factor: GABP; motif: VCCGGAAGNGCR	CDC45,CAV2,ITGB2L,IGSF5,GPR107,RTCA,TRAPPC10,GALNT1,KRIT1,LOXL3,KAT2B,SERPINF1,ZFP512B,FMR1,SLC7A7,OXA1L,AGPAT3,UHRF1,MYG1,HARS,ITGA3,FKBP10,GSTT1,GSTT3,MARVELD3,FOLH1,SEPT7,ZDHHC4,RAC1,SIAE,GRIA3,NPAS1,PDZD4,IDH3G,SSR4,LTBP2,KMT2A,IFT46,TRAPPC6A,NARFL,ANGPTL4,SNX9,RANBP3,RGS20,ABHD3,SLC9A3R2,IKZF4,PON1,TGFB1,ZFP40,PRKD1,PLEKHA3,PEX6,MEA1,GNMT,TMEM143,JAG2,TOP3A,QTRT1,IL17RA,PNKP,TOMM40,STK11,BCL…
9.3e-11	7231	5152	1903	0.369	0.263	TF:M05301	tf	183	Factor: CPBP; motif: NGGGCGG	BRAT1,GPR107,CDH4,ALOX12,RTCA,TRAPPC10,EGFL6,GALNT1,KAT2B,ICOSL,FMR1,MAPK7,LMAN2L,PCNT,MXD1,OCRL,AGPAT3,UHRF1,SRR,ACP5,HARS,COL18A1,COL1A1,ITGA3,JUP,FKBP10,LRP3,SEPT7,ZDHHC4,GRIA3,PDZD4,BCAP31,LTBP2,KMT2A,TMEM25,TRAPPC6A,NARFL,TIAM1,SLC9A3R2,GOLGA2,TGFB1,ZFP40,PRKD1,PLEKHA3,GNMT,JAG2,TOP3A,ATG4D,QTRT1,IL17RA,BCAM,TOMM40,STK11,SRI,DVL3,PLAG1,HCK,KEAP1,ATP8B3,ELAVL3,SUPT5,IMPDH1,DDR1,GRM3,BRINP2,ST…
0.00771	2358	5152	616	0.12	0.261	TF:M01273	tf	259	Factor: SP4; motif: SCCCCGCCCCS	CAV2,BRAT1,GMPR,LOXL3,HOXC6,RAC1,SIPA1L2,PNCK,PEG3,REC8,SLC9A3R2,GOLGA2,PRKD1,MRPL2,MEA1,JAG2,IL17RA,TBC1D8,DVL3,ATP8B3,KLC4,ERCC1,BRD8,KIF20A,CACNA1B,KIFC2,HIF3A,ZFP324,ARHGEF40,CNN2,MSH6,ATP4A,REEP5,EPOR,TMBIM1,CRIP1,SRM,CDK4,CNP,MSH5,FANCE,MID1IP1,EMC10,FPGS,NXF2,TAZ,AKT1S1,SNAPC2,TJAP1,SNX31,EHMT2,DEDD,FHOD1,MSH3,TMEM208,ENTPD2,HMGB3,MAP2,GDI1,GATA5,ATP5E,CTSZ,TOX4,ADA,MYO1B,DNAH11,COG1,ABCA5…
0.00141	2892	5152	758	0.147	0.262	TF:M00224_1	tf	154	Factor: STAT1; motif: NNNSANTTCCGGGAANTGNSN; match class: 1	GPR107,PDGFB,OXA1L,COL6A1,SNRNP27,MYG1,ACP5,VPS50,MARVELD3,ESAM,KMT2A,IFT46,IKZF4,CLPP,PRKD1,PEX6,TOP3A,SRI,DLGAP1,HCK,KEAP1,PRKCSH,PEX19,DDR1,ERCC1,COQ8B,TFAM,AKT2,ARHGEF40,PNPLA6,CNN2,SYT5,HNRNPA2B1,HMOX1,INSR,MRVI1,AGRP,MMP8,GPR108,SNF8,TMBIM1,ARPC2,ELOVL1,NSMF,APRT,TSPAN31,VARS,GTPBP3,ZFP655,FUT1,PDCL,OTOG,FPGS,UBP1,RPS25,RBM25,ZFP296,TMEM167,STEAP4,MLKL,LYPD8,CLEC4F,TEX261,NOL3,FHOD1,ADAMTS1…
0.0086	4979	5152	1251	0.243	0.251	TF:M03814_0	tf	119	Factor: BTEB2; motif: GNAGGGGGNGGGSSNN; match class: 0	DBT,EGFL6,ICOSL,ZFP512B,FMR1,ICAM4,CHTOP,SNRNP27,CNN1,PAX9,ITGA3,FKBP10,GSTT1,SEPT7,RAC1,GRIA3,PDZD4,PNCK,BCAP31,KMT2A,IPO4,SLC9A3R2,GOLGA2,TGFB1,MRPL2,MEA1,TMEM143,JAG2,PLIN4,TIMM44,BCAM,TOMM40,CAR11,PLAG1,ATP8B3,ELAVL3,KLC4,COQ8B,BRD8,KIF20A,RUVBL2,TFAM,STAT3,STAT5A,AKT2,DNMT1,ARHGEF40,CNN2,FXYD4,SLC2A9,DNAH2,MSH6,USP40,ATP4A,PAN2,CS,PARD6A,AGRP,GATA6,RSL1D1,PEX1,SHPK,SNF8,TBCB,EPOR,UPK1A,SUSD2…
0.0076	2557	5152	665	0.129	0.26	TF:M00721	tf	258	Factor: CACCC-binding; motif: CANCCNNWGGGTGDGG	BRAT1,GPR107,SCNN1G,GMPR,KRIT1,ZFP512B,ICAM4,UHRF1,JUP,ESAM,PDZD4,GOLGA2,TGFB1,JAG2,QTRT1,IL17RA,CAR11,CCDC65,AS3MT,CP,KPNA6,RUVBL2,GRM3,STAT5A,DNMT1,CACNA1B,CNN2,MSH6,MYL10,CYP2A5,PARD6A,GPR108,REEP5,CCDC159,NSMF,PTBP1,CDK4,P3H4,CHRD,VARS,EMC10,TRPM5,TFCP2,PIGYL,SNAPC2,MLKL,CDH23,ATP6V0D1,HPS5,NOL3,MSH3,GDI1,ATF6B,TTBK1,SETDB1,ABO,ADAMTSL4,TENM1,CTSZ,ATP1B4,CNTNAP1,ZFP334,PIGT,MYO1C,HNF4A,DDX27,…
4.31e-06	5829	5152	1510	0.293	0.259	TF:M08878_0	tf	184	Factor: EGR; motif: CGCCCCCGCNN; match class: 0	BRAT1,GMPR,CDH4,NDUFA9,EGFL6,CTTNBP2,PDGFB,KAT2B,ICOSL,ZFP512B,GNB1L,SLC7A7,CHTOP,LMAN2L,GMCL1,OCRL,ACP5,CNN1,COL18A1,COL1A1,JUP,FKBP10,GSTT1,UBL3,LRP3,SIAE,GRIA3,NPAS1,SIPA1L2,PNCK,KMT2A,PEG3,REC8,SNX9,SLC9A3R2,GOLGA2,IKZF4,AXL,TGFB1,PEX6,MRPL2,JAG2,STK11,TBC1D8,SH3GL1,CAR11,PLAG1,ELAVL3,PEX19,KLC4,ITPKC,TFAM,GRM3,STAT3,AKT2,HMOX2,DNMT1,CACNA1B,KIFC2,GPX5,ZFP324,ARHGEF40,SGCE,CNN2,PLOD3,SYT5,HNR…
0.00408	5377	5152	1353	0.263	0.252	TF:M00114_0	tf	91	Factor: Tax/CREB; motif: GGGGGTTGACGYANA; match class: 0	CDC45,CAV2,BRAT1,IGSF5,GMPR,CDH4,ALOX12,TRAPPC10,KRIT1,KAT2B,RAB5B,ICOSL,OXA1L,ICAM4,CHTOP,LMAN2L,MXD1,GMCL1,SNRNP27,OCRL,SRR,VPS50,HARS,TMEM79,JUP,FKBP10,MARVELD3,UBL3,CLPB,SEPT7,RAC1,CPA3,UBA1,NPAS1,SIPA1L2,BCAP31,KMT2A,PEG3,ZIM1,NARFL,SNX9,GOLGA2,AXL,TGFB1,PDCD2L,PRKD1,MRPL2,JAG2,QTRT1,BCL2L12,PLAG1,KEAP1,CCDC65,ELAVL3,IMPDH1,KLC4,AS3MT,HAS1,BRD8,KIF20A,FAM162A,PPAN,CACNA1B,HIF3A,CHN2,TYR,SYT5…
0.000479	6735	5152	1696	0.329	0.252	TF:M00800	tf	44	Factor: AP-2; motif: GSCCSCRGGCNRNRNN	BRAT1,ITGB2L,SDHD,CDH4,RTCA,TRAPPC10,GALNT1,PDGFB,KAT2B,FMR1,GM38393,OXA1L,SEBOX,MXD1,OCRL,AGPAT3,SRR,VPS50,DEF8,ITGA3,HOXC6,LRP3,SEPT7,ZDHHC4,RAC1,NPAS1,SIPA1L2,PDZD4,IDH3G,SSR4,BCAP31,KMT2A,TMEM25,PEG3,NARFL,ANGPTL4,SNX9,RANBP3,HLTF,SLC9A3R2,AXL,TGFB1,PRKD1,PLEKHA3,PEX6,MRPL2,JAG2,QTRT1,IL17RA,TOMM40,STK11,TBC1D8,SH3GL1,DVL3,CAR11,DLGAP1,PLAG1,KEAP1,AP1M2,CCDC65,ELAVL3,SUPT5,INMT,IMPDH1,KLC4,AS…
0.0206	5125	5152	1278	0.248	0.249	TF:M00177_0	tf	123	Factor: CREB; motif: NSTGACGTAANN; match class: 0	CDC45,CAV2,BRAT1,GPR107,SCNN1G,TRAPPC10,RAB5B,OXA1L,CHTOP,MXD1,SNRNP27,HARS,COL1A1,FKBP10,HOXC6,MARVELD3,UBL3,CHORDC1,SEPT7,UBA1,ESAM,NPAS1,SIPA1L2,IDH3G,SSR4,PEG3,HLTF,ABHD3,GOLGA2,GTF2F1,PEX6,MEA1,JAG2,ATG4D,QTRT1,PLIN4,CHAF1A,PNKP,TOMM40,MRPL4,CCDC65,PRKCSH,SUPT5,HAS1,FAM162A,STAT3,AKT2,DNAJA3,PPAN,KIFC2,ARHGEF40,SYT5,HNRNPA2B1,CHD5,SENP3,MSH6,MLXIPL,PCYT1A,PAN2,PARD6A,GPR108,PEX1,TPR,BC003331…
3.38e-12	7103	5152	1887	0.366	0.266	TF:M03807_0	tf	181	Factor: SP2; motif: GNNGGGGGCGGGGSN; match class: 0	CAV2,BRAT1,GMPR,CDH4,ALOX12,DBT,TRAPPC10,CTTNBP2,LOXL3,KAT2B,FMR1,CHTOP,SCN4A,MAPK7,LMAN2L,MXD1,SNRNP27,UHRF1,SRR,COL18A1,FKBP10,HOXC6,UBL3,RAC1,SIAE,ESAM,NPAS1,SIPA1L2,PDZD4,PNCK,LTBP2,KMT2A,IFT46,TMEM25,PEG3,ANGPTL4,CD320,IPO4,REC8,SNX9,HLTF,ABHD3,TCHP,SLC9A3R2,GOLGA2,AXL,TGFB1,PRKD1,PEX6,MRPL2,MEA1,JAG2,IL17RA,STK11,TBC1D8,SH3GL1,DVL3,PLAG1,ATP8B3,PEX19,IMPDH1,KLC4,ERCC1,ITPKC,BRD8,KIF20A,TFAM…
4.64e-13	9215	5152	2402	0.466	0.261	TF:M07261	tf	108	Factor: LKLF; motif: GGGGTGGKSN	CAV2,BRAT1,GPR107,NALCN,SCNN1G,ALOX12,RTCA,EGFL6,CTTNBP2,PDGFB,KRIT1,MYO18A,LOXL3,RAB5B,ICOSL,SERPINF1,GNB1L,GM38393,ICAM4,SCN4A,MAPK7,LMAN2L,PCNT,OCRL,UHRF1,ITGB7,MYG1,SRR,ACP5,CNN1,DEF8,COL1A1,ITGA3,JUP,FKBP10,HOXC6,GSTT1,GSTT3,MARVELD3,FOLH1,DSG4,SEPT7,RAC1,UBA1,ESAM,NPAS1,SIPA1L2,PDZD4,PNCK,BCAP31,LTBP2,IFT46,TRAPPC6A,ZIM1,ANGPTL4,REC8,SNX9,RANBP3,HLTF,ABHD3,TCHP,GOLGA2,AXL,TGFB1,ZFP40,PRKD1,…
9.54e-05	7680	5152	1934	0.375	0.252	TF:M01977	tf	63	Factor: ESE-1; motif: NSMGGAARYN	CDC45,FER,BRAT1,SDHD,GPR107,RTCA,DBT,TRAPPC10,NDUFA9,GALNT1,KRIT1,MYO18A,KAT2B,ZFP512B,FMR1,GM38393,OXA1L,CHTOP,MAPK7,COL6A1,PCNT,GMCL1,SNRNP27,OCRL,UHRF1,MYG1,ACP5,HARS,COL18A1,ITGA3,GSTT1,MARVELD3,CHORDC1,SEPT7,ZDHHC4,RAC1,SIAE,VSIG2,NPAS1,BCAP31,IFT46,TMEM25,TRAPPC6A,STAT6,ANGPTL4,IPO4,ABHD3,TCHP,SLC9A3R2,GOLGA2,PON1,GTF2F1,CLPP,PLEKHA3,PEX6,MEA1,TMEM143,TOP3A,QTRT1,IL17RA,TIMM44,PNKP,TOMM40,S…
4.27e-19	8351	5152	2248	0.436	0.269	TF:M00008	tf	1	Factor: Sp1; motif: GGGGCGGGGT	CAV2,BRAT1,NALCN,SCNN1G,GMPR,CDH4,ALOX12,RTCA,DBT,CTTNBP2,LOXL3,KAT2B,ICOSL,GNB1L,GM38393,CHTOP,SCN4A,MAPK7,SEBOX,LMAN2L,MXD1,SNRNP27,SRR,ACP5,VPS50,PAX9,COL1A1,FKBP10,HOXC6,MARVELD3,SEPT7,RAC1,CPA3,SIAE,VSIG2,ESAM,NPAS1,SIPA1L2,PDZD4,IDH3G,PNCK,SSR4,LTBP2,KMT2A,IFT46,PEG3,REC8,SNX9,HLTF,TCHP,SLC9A3R2,GOLGA2,AXL,TGFB1,PDCD2L,GTF2F1,PRKD1,PEX6,MRPL2,MEA1,TMEM143,JAG2,ATG4D,CHAF1A,IL17RA,BCAM,TOMM4…
6.37e-07	6173	5152	1604	0.311	0.26	TF:M01857_0	tf	168	Factor: AP-2alpha; motif: NGCCYSNNGSN; match class: 0	GPR107,GMPR,TRAPPC10,EGFL6,GALNT1,PDGFB,LOXL3,ICOSL,ZFP512B,GNB1L,ICAM4,LMAN2L,MXD1,GMCL1,OCRL,AGPAT3,DEF8,COL1A1,ITGA3,HOXC6,UBL3,LRP3,SEPT7,PDZD4,PNCK,BCAP31,LTBP2,KMT2A,ANGPTL4,CD320,IPO4,SNX9,RANBP3,HLTF,ABHD3,TIAM1,GOLGA2,TGFB1,PRKD1,PEX6,JAG2,CHAF1A,IL17RA,CAR11,PLAG1,KEAP1,ELAVL3,IMPDH1,DDR1,ERCC1,COQ8B,BRD8,KIF20A,TFAM,FAM162A,GRM3,BRINP2,AKT2,DNAJA3,HMOX2,COL5A3,KIFC2,PTPN6,HIF3A,ARHGEF4…
0.00662	2974	5152	768	0.149	0.258	TF:M02037	tf	50	Factor: Pet-1; motif: ACCGGAARYN	CDC45,GPR107,TRAPPC10,NDUFA9,KRIT1,FMR1,MAPK7,PCNT,SNRNP27,UHRF1,HARS,COL18A1,GSTT1,SEPT7,ZDHHC4,BCAP31,IFT46,TMEM25,TRAPPC6A,ANGPTL4,IPO4,GTF2F1,PEX6,MEA1,TOP3A,IL17RA,PNKP,TOMM40,SRI,SH3GL1,PRKCSH,SUPT5,ERCC1,ITPKC,TFAM,AKT2,HMOX2,DNMT1,PPAN,CNN2,SYT5,CD44,MSH6,MYL10,ATP4A,PCYT1A,RSL1D1,SRA1,SNF8,TEP1,PTBP1,ZFP184,TSPAN31,TTC25,DUS3L,ZFP655,RPL10,AP1B1,TFCP2,RPS25,RAVER1,AKT1S1,TBRG1,FUZ,SNAPC2…
3.96e-15	8113	5152	2158	0.419	0.266	TF:M07397_0	tf	120	Factor: ZBP89; motif: CCCCKCCCCCNN; match class: 0	CAV2,GPR107,GMPR,CDH4,DBT,EGFL6,CTTNBP2,GALNT1,LOXL3,KAT2B,RAB5B,ICOSL,ZFP512B,GM38393,SLC7A7,ICAM4,SCN4A,MAPK7,LMAN2L,SNRNP27,OCRL,AGPAT3,UHRF1,SRR,ACP5,CNN1,VPS50,COL18A1,DEF8,COL1A1,ITGA3,FKBP10,HOXC6,GSTT1,GSTT3,UBL3,LRP3,SEPT7,RAC1,UBA1,SIAE,ESAM,NPAS1,PDZD4,PNCK,BCAP31,LTBP2,KMT2A,TRAPPC6A,STAT6,PEG3,REC8,SNX9,RANBP3,HLTF,ABHD3,TCHP,SLC9A3R2,GOLGA2,IKZF4,AXL,ZFP40,PLEKHA3,PEX6,MRPL2,MEA1,GN…
0.000798	2534	5152	673	0.131	0.266	TF:M03565_0	tf	238	Factor: slug; motif: KCACCTGN; match class: 0	CAV2,IGSF5,NALCN,DBT,TRAPPC10,NDUFA9,KAT2B,GNB1L,GM38393,CHTOP,CNN1,HARS,JUP,MARVELD3,UBA1,VSIG2,PNCK,JAG2,TBC1D8,KEAP1,BRINP2,DNAJA3,PNPLA6,CHN2,CNN2,DNAH2,CASP14,MLXIPL,MEF2C,PARD6A,MMP8,TNFSF14,CRIP1,PDK1,SLC4A1,DUS3L,ABHD8,RAB25,PTTG1IP,NAV1,TAF7L,TUSC2,TBRG1,ODC1,SUGP1,GIT1,CDH23,ATP6V0D1,CLIP3,PIEZO1,RNF166,E2F4,HMGB3,GDI1,SLAMF1,ENDOG,TTBK1,GATA5,LAMA5,SERAC1,TUBB1,BIK,MMP9,SGK2,HNF4A,CADP…
0.00014	3221	5152	853	0.166	0.265	TF:M07064_0	tf	52	Factor: STAT1; motif: TTCNRGGAAN; match class: 0	NALCN,KAT2B,RAB5B,ICOSL,OXA1L,COL6A1,ACP5,FOLH1,PDZD4,BCAP31,IKZF4,PRKD1,MRPL2,MEA1,SRI,KEAP1,PEX19,DDR1,ERCC1,COQ8B,RUVBL2,AKT2,KIFC2,PNPLA6,PLOD3,SYT5,HMOX1,MRVI1,PAN2,GPR108,SNF8,ELOVL1,NSMF,APRT,ZFP184,TSPAN31,CNP,CHRD,GTPBP3,ZFP655,CABS1,FUT1,PDCL,OTOG,FPGS,UBP1,KDSR,RPS25,RBM25,PANX3,NANOG,STEAP4,MLKL,SNX31,EHMT2,CLEC4F,TEX261,NOL3,FHOD1,TMEM208,ACSF3,CASD1,CYP2J9,SLAMF1,CD83,ATF6B,ARNT,NLR…
0.00774	3077	5152	792	0.154	0.257	TF:M01865_1	tf	174	Factor: BTEB3; motif: BNRNGGGAGGNGT; match class: 1	GALNT1,RAB5B,ICOSL,MAPK7,SEBOX,COL6A1,AGPAT3,COL1A1,JUP,FKBP10,MARVELD3,UBL3,SEPT7,VSIG2,PDZD4,PNCK,BCAP31,KMT2A,STAT6,NARFL,RANBP3,ABHD3,SLC9A3R2,IKZF4,TGFB1,MEA1,JAG2,CHAF1A,SRI,CAR11,PLAG1,HCK,ELAVL3,DDR1,RUVBL2,STAT3,SLC2A9,DNAH2,AGRP,PEX1,P2RX5,TBCB,ATP6V1B1,KMT2B,UPK1A,SUSD2,ELOVL1,PTBP1,CDC42,METTL1,CNP,TTC25,SULF2,CHRD,M6PR,ZMIZ1,EWSR1,AP1B1,KCND1,TFCP2,RNF112,RBM25,TNFRSF22,DHDH,GIT1,ATP…
0.0076	4338	5152	1098	0.213	0.253	TF:M03558_0	tf	23	Factor: P73; motif: GNNNRRRCNTGCMNNTSASN; match class: 0	BRAT1,GMPR,RTCA,GALNT1,MYO18A,FMR1,LMAN2L,MXD1,UHRF1,SRR,ACP5,TMEM79,COL18A1,DEF8,LRP3,SIAE,VSIG2,GRIA3,NPAS1,PDZD4,KMT2A,TRAPPC6A,STAT6,ZIM1,CD320,IPO4,RANBP3,RGS20,TCHP,TGFB1,ZFP40,CLPP,PLEKHA3,GNMT,CHAF1A,STK11,TBC1D8,CAR11,PLAG1,AP1M2,ATP8B3,PRKCSH,KLC4,KPNA6,RUVBL2,FAM162A,STAT5A,DNMT1,IKBKG,ARHGEF40,PNPLA6,SGCE,SLC2A9,CS,GATA6,REEP5,SMPD4,TPR,BC003331,CCDC159,TMBIM1,ARPC2,ELOVL1,NSMF,CDC42,…
0.0299	2689	5152	687	0.133	0.255	TF:M02088_0	tf	146	Factor: E2A; motif: NRMCASCTGCNNN; match class: 0	NALCN,SCNN1G,TRAPPC10,KRIT1,KAT2B,GNB1L,SCN4A,ITGB7,MARVELD3,CPA3,VSIG2,GRIA3,LTBP2,TMEM25,CD320,TIAM1,SLC9A3R2,ATG4D,PLIN4,BCAM,DVL3,KEAP1,SUPT5,DDR1,ITPKC,RUVBL2,CACNA1B,ZFP324,CHD5,DNAH2,PARD6A,AGRP,MMP8,P2RX5,TEP1,TTC5,GGT5,MVD,KLK4,M6PR,GTPBP3,ABHD8,MID1IP1,HERPUD2,FUT1,RAB25,MPO,MET,FPGS,UBP1,PSEN2,ADSSL1,DHDH,GIT1,STEAP4,TNFAIP8L2,ELOF1,HPS5,TEX261,ENTPD2,MAP2,SLAMF1,ENDOG,PPT2,MOCS2,SRF,L…
1.58e-14	14499	5152	3642	0.707	0.251	TF:M00378_1	tf	153	Factor: Pax-4; motif: NNNNNYCACCCB; match class: 1	CAV2,BRAT1,GPR107,NALCN,SCNN1G,GMPR,ALOX12,RTCA,DBT,NDUFA9,EGFL6,CTTNBP2,GALNT1,PDGFB,KRIT1,MYO18A,LOXL3,KAT2B,RAB5B,ICOSL,SERPINF1,ZFP512B,GNB1L,GM38393,SLC7A7,OXA1L,ICAM4,CHTOP,SCN4A,MAPK7,SEBOX,COL6A1,LMAN2L,PCNT,MXD1,GMCL1,OCRL,AGPAT3,UHRF1,ITGB7,SRR,ACP5,CNN1,HARS,TMEM79,COL18A1,DEF8,ITGA3,JUP,FKBP10,HOXC6,GSTT1,GSTT3,MARVELD3,UBL3,FOLH1,CHORDC1,CLPB,SEPT7,RAC1,UBA1,SIAE,ESAM,GRIA3,NPAS1,SIP…
1.28e-07	3978	5152	1075	0.209	0.27	TF:M02831_0	tf	148	Factor: Zfp281; motif: NNCCCCCCCCCCMYC; match class: 0	CDH4,DBT,EGFL6,CTTNBP2,KAT2B,RAB5B,ICOSL,ZFP512B,SCN4A,MAPK7,OCRL,SRR,COL18A1,PAX9,COL1A1,ITGA3,FKBP10,GSTT1,MARVELD3,LRP3,RAC1,PNCK,BCAP31,KMT2A,RANBP3,HLTF,TCHP,IKZF4,AXL,PLIN4,IL17RA,PNKP,STK11,SH3GL1,PLAG1,ELAVL3,DDR1,KLC4,COQ8B,RUVBL2,BRINP2,STAT3,STAT5A,COL5A3,DNMT1,SGCE,HNRNPA2B1,CHD5,CD44,SLC2A9,MSH6,USP40,INSR,ATP4A,PCYT1A,MTHFD2,CNGA2,REEP5,SPO11,TRPV1,CLCNKB,TMBIM1,UPK1A,ELOVL1,NSMF,PT…
2.55e-07	6695	5152	1735	0.337	0.259	TF:M01219_0	tf	292	Factor: SP1:SP3; motif: CCSCCCCCYCC; match class: 0	GMPR,DBT,EGFL6,CTTNBP2,GALNT1,PDGFB,KRIT1,KAT2B,RAB5B,ICOSL,ZFP512B,GNB1L,SLC7A7,CHTOP,SCN4A,LMAN2L,MXD1,OCRL,SRR,CNN1,COL18A1,COL1A1,FKBP10,UBL3,LRP3,SEPT7,RAC1,GRIA3,NPAS1,SIPA1L2,PNCK,LTBP2,KMT2A,TMEM25,PEG3,IPO4,SNX9,RANBP3,HLTF,TCHP,SLC9A3R2,GOLGA2,AXL,TGFB1,PRKD1,PEX6,MRPL2,JAG2,PLIN4,IL17RA,PNKP,TOMM40,STK11,TBC1D8,SH3GL1,CAR11,PLAG1,KEAP1,ATP8B3,ELAVL3,IMPDH1,DDR1,KLC4,ITPKC,COQ8B,RUVBL2,…
6.42e-17	8781	5152	2333	0.453	0.266	TF:M00933	tf	270	Factor: Sp1; motif: CCCCGCCCCN	CAV2,BRAT1,SCNN1G,GMPR,CDH4,ALOX12,DBT,EGFL6,CTTNBP2,GALNT1,LOXL3,KAT2B,RAB5B,ICOSL,ZFP512B,FMR1,SLC7A7,CHTOP,SCN4A,MAPK7,LMAN2L,MXD1,SNRNP27,AGPAT3,UHRF1,SRR,ACP5,CNN1,VPS50,COL18A1,COL1A1,ITGA3,FKBP10,HOXC6,GSTT1,UBL3,SEPT7,RAC1,UBA1,SIAE,ESAM,GRIA3,SIPA1L2,PDZD4,IDH3G,PNCK,SSR4,BCAP31,LTBP2,KMT2A,IFT46,TMEM25,STAT6,PEG3,REC8,SNX9,HLTF,ABHD3,TCHP,SLC9A3R2,GOLGA2,IKZF4,AXL,TGFB1,ZFP40,PRKD1,PEX6…
0.0491	10283	5152	2490	0.483	0.242	TF:M02111	tf	57	Factor: NR1B2; motif: NTGACCY	CDC45,FER,ITGB2L,SDHD,GPR107,NALCN,SCNN1G,CDH4,DBT,TRAPPC10,NDUFA9,EGFL6,CTTNBP2,GALNT1,PDGFB,KRIT1,MYO18A,LOXL3,KAT2B,FMR1,GNB1L,SLC7A7,CHTOP,SCN4A,COL6A1,GMCL1,OCRL,AGPAT3,UHRF1,ITGB7,ACP5,VPS50,HARS,TMEM79,COL18A1,DEF8,PAX9,COL1A1,ITGA3,HOXC6,MARVELD3,FOLH1,CHORDC1,CLPB,RAC1,CPA3,ESAM,NPAS1,BCAP31,IFT46,TMEM25,STAT6,ANGPTL4,IPO4,REC8,SNX9,TCHP,TIAM1,PON1,AXL,ZFP40,GTF2F1,PEX6,MRPL2,MEA1,TMEM14…
0.0477	3258	5152	821	0.159	0.252	TF:M00469	tf	243	Factor: AP-2alpha; motif: GCCNNNRGS	GMPR,CDH4,GALNT1,PDGFB,MAPK7,LMAN2L,GMCL1,AGPAT3,SEPT7,SIAE,PDZD4,BCAP31,LTBP2,KMT2A,IFT46,ANGPTL4,RANBP3,ABHD3,PEX6,IL17RA,CAR11,PLAG1,PRKCSH,IMPDH1,BRINP2,STAT3,DNAJA3,HMOX2,CNN2,PLOD3,CHD5,CS,TRPV1,EPHB3,OSGEP,ARPC2,KMT2B,ACTN3,ZDHHC24,CDC42,SULF2,CHRD,ABHD8,PTTG1IP,MET,OTOG,ICK,AKT1S1,GIT1,EHMT2,MED16,PRDM15,ANAPC1,HPS5,RNF166,TEX261,SIRT2,CASD1,HMGB3,CD83,ATF6B,ZFP318,SRF,GATA5,HSPA8,ADAMTSL…
0.0104	6332	5152	1573	0.305	0.248	TF:M05541_0	tf	103	Factor: Zfp536; motif: NCGGAKG; match class: 0	CDC45,BRAT1,IGSF5,GPR107,NALCN,CDH4,ALOX12,EGFL6,PDGFB,KRIT1,LOXL3,KAT2B,ICOSL,SERPINF1,FMR1,GNB1L,OXA1L,ICAM4,CHTOP,MAPK7,PCNT,GMCL1,OCRL,AGPAT3,SRR,ACP5,HARS,COL18A1,DEF8,COL1A1,GSTT1,MARVELD3,UBL3,LRP3,SEPT7,RAC1,VSIG2,NPAS1,PDZD4,IDH3G,PNCK,SSR4,KMT2A,TMEM25,TRAPPC6A,REC8,SNX9,RGS20,ABHD3,TCHP,PLEKHA3,MEA1,JAG2,CHAF1A,PNKP,TOMM40,STK11,PLAG1,MRPL4,KEAP1,CCDC65,ERCC1,ITPKC,BRD8,KIF20A,RUVBL2,T…
0.00197	3497	5152	904	0.175	0.259	TF:M00778	tf	165	Factor: AhR; motif: NTNGCGTGNNN	CDC45,BRAT1,DBT,TRAPPC10,NDUFA9,PDGFB,KAT2B,FMR1,OXA1L,MAPK7,MYG1,SRR,FKBP10,DSG4,RAC1,CPA3,ESAM,PDZD4,LTBP2,ANGPTL4,RANBP3,TOP3A,TBC1D8,SRI,BCL2L12,CAR11,DLGAP1,PLAG1,ELAVL3,DDR1,AS3MT,TFAM,PPAN,CACNA1B,HIF3A,ZFP324,SGCE,PLOD3,SYT5,ZFP287,MSH6,MLXIPL,AGRP,RSL1D1,REEP5,SRA1,TBCB,EPOR,GGT5,GGT1,APRT,CDC42,B4GALNT1,TSPAN31,DIO2,ZFP655,HERPUD2,PDCL,EWSR1,VAC14,AKT1S1,SUGP1,DHDH,SNAPC2,GIT1,TEX22,TME…
1.5e-06	5011	5152	1317	0.256	0.263	TF:M00244	tf	47	Factor: NGFI-C; motif: WTGCGTGGGYGG	BRAT1,SDHD,SCNN1G,CDH4,PDGFB,LOXL3,ICOSL,GM38393,SLC7A7,OXA1L,CHTOP,SCN4A,LMAN2L,MXD1,OCRL,COL18A1,DEF8,FKBP10,UBL3,CLPB,SEPT7,SIAE,VSIG2,NPAS1,SIPA1L2,PDZD4,IDH3G,PNCK,SSR4,LTBP2,IFT46,NARFL,ANGPTL4,IPO4,REC8,SNX9,SLC9A3R2,AXL,TGFB1,ZFP40,PEX6,JAG2,IL17RA,TOMM40,SRI,DVL3,PLAG1,HCK,KEAP1,AP1M2,PRKCSH,DDR1,ERCC1,HAS1,ITPKC,BRD8,KIF20A,RUVBL2,FAM162A,GRM3,BRINP2,STAT3,STAT5A,SGCE,POLR2E,PLOD3,HNRNP…
0.0205	6616	5152	1634	0.317	0.247	TF:M02842	tf	56	Factor: ATF1; motif: NNATGACGANYANN	CAV2,BRAT1,GPR107,ALOX12,DBT,MYO18A,KAT2B,RAB5B,GNB1L,SCN4A,SEBOX,COL6A1,LMAN2L,PCNT,GMCL1,SNRNP27,SRR,VPS50,JUP,MARVELD3,CHORDC1,SEPT7,CPA3,GRIA3,NPAS1,SIPA1L2,IDH3G,SSR4,KMT2A,TRAPPC6A,NARFL,ANGPTL4,HLTF,ABHD3,TCHP,AXL,ZFP40,GTF2F1,CLPP,MRPL2,JAG2,TOP3A,QTRT1,SRI,CAR11,ATP8B3,CCDC65,SUPT5,IMPDH1,KPNA6,ITPKC,RUVBL2,STAT3,DNAJA3,HMOX2,DNMT1,CACNA1B,ZFP324,PNPLA6,CD33,CHN2,PLOD3,SYT5,CHD5,PRLR,CAS…
0.00232	3822	5152	982	0.191	0.257	TF:M02745	tf	59	Factor: Ehf; motif: NNNANCCGGAAGTNN	CDC45,FER,BRAT1,SDHD,GPR107,TRAPPC10,GALNT1,KRIT1,FMR1,MAPK7,GMCL1,SNRNP27,UHRF1,MYG1,ACP5,HARS,COL18A1,GSTT1,ZDHHC4,GRIA3,TMEM25,TRAPPC6A,IPO4,GTF2F1,PEX6,MEA1,TOP3A,IL17RA,PNKP,TOMM40,SH3GL1,MRPL4,PRKCSH,SUPT5,ERCC1,ITPKC,TFAM,STAT3,DNMT1,PPAN,CNN2,SYT5,MSH6,MYL10,ATP4A,MEF2C,PCYT1A,CS,ITGAE,P2RX5,SRA1,SNF8,TEP1,ARPC2,CRIP1,ACTN3,ZDHHC24,PTBP1,ZFP184,B4GALNT1,METTL1,TSPAN31,TTC25,DUS3L,ZFP655,H…
0.02	4973	5152	1242	0.241	0.25	TF:M07992_0	tf	36	Factor: Hes2; motif: NNNNGRCACGTGN; match class: 0	FER,BRAT1,ITGB2L,ALOX12,TRAPPC10,NDUFA9,CTTNBP2,SLC7A7,ICAM4,AGPAT3,CNN1,VPS50,TMEM79,PAX9,FKBP10,GSTT1,MARVELD3,UBL3,SEPT7,NPAS1,IDH3G,SSR4,STAT6,NARFL,ANGPTL4,IPO4,HLTF,PON1,TGFB1,GTF2F1,MEA1,GNMT,JAG2,TOP3A,ATG4D,IL17RA,TIMM44,TOMM40,CCDC65,PEX19,IMPDH1,CP,KPNA6,RUVBL2,FAM162A,STAT3,PTPN6,RAB23,PLOD3,CHD5,INSR,MRVI1,PARD6A,TNFSF14,REEP5,PRG4,TBCB,CLCNKB,EPOR,TEP1,TTC5,TMBIM1,GGT1,CRIP1,ELOVL1,…
3.34e-05	8886	5152	2228	0.432	0.251	TF:M07980	tf	271	Factor: Atf-1; motif: RTGACGTA	CDC45,CAV2,BRAT1,IGSF5,GPR107,SCNN1G,GMPR,CDH4,ALOX12,TRAPPC10,GALNT1,PDGFB,MYO18A,RAB5B,ZFP512B,GNB1L,OXA1L,CHTOP,MAPK7,SEBOX,MXD1,SNRNP27,OCRL,HARS,TMEM79,PAX9,COL1A1,JUP,FKBP10,MARVELD3,UBL3,CHORDC1,LRP3,SEPT7,ZDHHC4,CPA3,UBA1,ESAM,GRIA3,NPAS1,SIPA1L2,IDH3G,PNCK,SSR4,BCAP31,KMT2A,TRAPPC6A,STAT6,PEG3,NARFL,ANGPTL4,HLTF,ABHD3,TCHP,GOLGA2,GTF2F1,CLPP,MRPL2,MEA1,GNMT,JAG2,TOP3A,ATG4D,QTRT1,PLIN4,C…
0.000754	6069	5152	1533	0.298	0.253	TF:M00179	tf	206	Factor: ATF2; motif: VGTGACGTMACN	CDC45,CAV2,BRAT1,GPR107,SCNN1G,CDH4,TRAPPC10,PDGFB,RAB5B,ZFP512B,OXA1L,CHTOP,MXD1,SNRNP27,HARS,TMEM79,PAX9,FKBP10,MARVELD3,UBL3,SEPT7,UBA1,ESAM,NPAS1,SIPA1L2,IDH3G,SSR4,TRAPPC6A,STAT6,PEG3,NARFL,IPO4,HLTF,GOLGA2,GTF2F1,MRPL2,MEA1,JAG2,QTRT1,CHAF1A,TOMM40,STK11,SRI,PLAG1,MRPL4,AP1M2,PRKCSH,AS3MT,HAS1,FAM162A,STAT3,STAT5A,AKT2,DNAJA3,PPAN,ARHGEF40,PLOD3,HNRNPA2B1,CHD5,PRLR,MSH6,MLXIPL,PAN2,PARD6A,G…
0.0134	12628	5152	3054	0.593	0.242	TF:M00646_0	tf	112	Factor: LF-A1; motif: GGGSTCWR; match class: 0	CAV2,FER,BRAT1,ITGB2L,IGSF5,SDHD,SCNN1G,GMPR,CDH4,RTCA,DBT,TRAPPC10,NDUFA9,EGFL6,CTTNBP2,PDGFB,MYO18A,KAT2B,RAB5B,ICOSL,SERPINF1,ZFP512B,GNB1L,GM38393,SLC7A7,ICAM4,CHTOP,SCN4A,SEBOX,COL6A1,LMAN2L,MXD1,GMCL1,AGPAT3,UHRF1,ITGB7,SRR,ACP5,CNN1,VPS50,COL18A1,DEF8,COL1A1,ITGA3,JUP,HOXC6,GSTT1,GSTT3,MARVELD3,UBL3,FOLH1,LRP3,DSG4,CLPB,ZDHHC4,RAC1,CPA3,UBA1,VSIG2,ESAM,NPAS1,LTBP2,KMT2A,TRAPPC6A,ZIM1,NARFL…
1.15e-10	7256	5152	1908	0.37	0.263	TF:M08867_0	tf	294	Factor: AP2; motif: GCCYGSGGSN; match class: 0	ITGB2L,GPR107,NALCN,GMPR,CDH4,ALOX12,RTCA,TRAPPC10,GALNT1,PDGFB,KRIT1,MYO18A,LOXL3,ZFP512B,GM38393,SLC7A7,MAPK7,LMAN2L,MXD1,GMCL1,OCRL,AGPAT3,SRR,COL1A1,ITGA3,JUP,HOXC6,GSTT3,UBL3,LRP3,SEPT7,RAC1,SIAE,SIPA1L2,PDZD4,PNCK,KMT2A,IFT46,PEG3,NARFL,ANGPTL4,SNX9,RANBP3,GOLGA2,IKZF4,AXL,TGFB1,PRKD1,PEX6,JAG2,IL17RA,BCAM,TOMM40,STK11,TBC1D8,DVL3,CAR11,DLGAP1,PLAG1,KEAP1,ATP8B3,IMPDH1,DDR1,ERCC1,ITPKC,TFAM…
0.011	21288	5152	5024	0.975	0.236	TF:M01160_1	tf	58	Factor: Kid3; motif: CCACN; match class: 1	CDC45,CAV2,FER,BRAT1,ITGB2L,IGSF5,SDHD,GPR107,NALCN,SCNN1G,GMPR,CDH4,ALOX12,RTCA,DBT,TRAPPC10,NDUFA9,EGFL6,CTTNBP2,GALNT1,PDGFB,KRIT1,MYO18A,LOXL3,KAT2B,RAB5B,ICOSL,SERPINF1,ZFP512B,FMR1,GNB1L,GM38393,SLC7A7,OXA1L,ICAM4,CHTOP,SCN4A,MAPK7,SEBOX,COL6A1,LMAN2L,PCNT,MXD1,GMCL1,SNRNP27,OCRL,AGPAT3,UHRF1,ITGB7,MYG1,SRR,ACP5,CNN1,VPS50,HARS,TMEM79,COL18A1,DEF8,PAX9,COL1A1,ITGA3,JUP,FKBP10,HOXC6,GSTT1,GS…
1.2e-19	8661	5152	2327	0.452	0.269	TF:M00931_0	tf	191	Factor: Sp1; motif: GGGGCGGGGC; match class: 0	CAV2,BRAT1,SCNN1G,GMPR,CDH4,ALOX12,RTCA,DBT,TRAPPC10,CTTNBP2,LOXL3,KAT2B,ICOSL,FMR1,CHTOP,SCN4A,MAPK7,LMAN2L,MXD1,GMCL1,SNRNP27,OCRL,AGPAT3,UHRF1,SRR,ACP5,COL18A1,PAX9,ITGA3,FKBP10,HOXC6,MARVELD3,UBL3,SEPT7,RAC1,SIAE,ESAM,GRIA3,NPAS1,SIPA1L2,PDZD4,IDH3G,PNCK,SSR4,BCAP31,LTBP2,KMT2A,IFT46,TMEM25,STAT6,PEG3,REC8,SNX9,HLTF,ABHD3,TCHP,SLC9A3R2,GOLGA2,AXL,TGFB1,PRKD1,PEX6,MRPL2,MEA1,JAG2,ATG4D,CHAF1A,…
0.0022	2339	5152	619	0.12	0.265	TF:M00459_1	tf	263	Factor: STAT5B; motif: NAWTTCYNGGAAWTN; match class: 1	ICOSL,OXA1L,COL6A1,SNRNP27,ACP5,FOLH1,IKZF4,PRKD1,SRI,KEAP1,PEX19,DDR1,ERCC1,COQ8B,RUVBL2,PNPLA6,RAB23,PLOD3,SYT5,PRLR,HMOX1,MEF2C,MRVI1,PAN2,GPR108,SNF8,ARPC2,ELOVL1,NSMF,APRT,TSPAN31,CNP,CABS1,PDCL,OTOG,FPGS,OIT3,UBP1,RPS25,RBM25,STEAP4,MLKL,CLEC4F,TEX261,FHOD1,EFR3A,ACSF3,CASD1,SLAMF1,ARNT,NLRP5,ATP1B4,GTF3A,LNX2,NBR1,BRCA1,MED24,PSMD3,ADA,SGK2,MYO1B,2810408A11RIK,TCAF3,MAP2K3,ATP6AP1,TMEM129,…
0.048	1328	5152	350	0.068	0.264	TF:M07248_1	tf	279	Factor: CREB1; motif: NNNNTGACGTNANNN; match class: 1	CAV2,OXA1L,MXD1,SEPT7,UBA1,IDH3G,SSR4,PEG3,GOLGA2,GTF2F1,STK11,PLAG1,MRPL4,PRKCSH,HAS1,STAT3,PPAN,PARD6A,SRA1,ZDHHC24,CDC42,ZFP184,DIO2,EMC10,RAB25,OIT3,SUGP1,CPB1,RPS5,PTPRS,ELOF1,RBSN,DGUOK,ANKRD53,EFR3A,ACSF3,DDX19A,SIRT2,ARNT,NBR1,BRCA1,TNFAIP1,ANXA6,NDEL1,MB,ARRB1,CXCL16,SCN1B,MYDGF,UHRF1BP1L,LLPH,SLC36A2,UBE2B,NF1,UBE2O,LSM12,PLCD3,SNAPC1,TECPR2,CINP,NOL8,CTS7,CCNH,PCSK1,ANKRA2,DPH3,OXNAD1,…
8.7e-05	1984	5152	547	0.106	0.276	TF:M06457	tf	66	Factor: ZN451; motif: CKGGGGGG	GPR107,EGFL6,KAT2B,ICOSL,ZFP512B,OCRL,ACP5,COL18A1,DEF8,COL1A1,UBL3,LRP3,SEPT7,RAC1,KMT2A,HLTF,GOLGA2,IKZF4,AXL,PLEKHA3,MRPL2,PNKP,PLAG1,KEAP1,KLC4,AS3MT,BRINP2,AKT2,SGCE,HNRNPA2B1,CHD5,SLC2A9,MSH6,REEP5,TRPV1,EPHB3,OSGEP,KMT2B,CDC42,STAMBP,DUS3L,ABHD8,HERPUD2,RAB25,FPGS,TAF7L,SNAP47,RAVER1,PHLDA2,EHMT2,PRDM15,NOL3,UBE2I,HMGB3,PPT2,GATA5,ADAMTSL4,LAMP2,IL13RA1,CDC6,ADA,ETV4,MYO1C,HNF4A,MED13L,STA…
1.29e-10	6659	5152	1763	0.342	0.265	TF:M03893_0	tf	171	Factor: WT1; motif: GNGGGGGCGGGG; match class: 0	BRAT1,SCNN1G,GMPR,CDH4,ALOX12,RTCA,TRAPPC10,EGFL6,CTTNBP2,GALNT1,PDGFB,LOXL3,KAT2B,RAB5B,ICOSL,FMR1,GNB1L,SLC7A7,CHTOP,MXD1,SNRNP27,OCRL,AGPAT3,SRR,ACP5,CNN1,COL18A1,FKBP10,HOXC6,GSTT1,UBL3,SEPT7,SIAE,ESAM,GRIA3,NPAS1,SIPA1L2,PDZD4,PNCK,LTBP2,KMT2A,PEG3,ANGPTL4,IPO4,REC8,SNX9,ABHD3,SLC9A3R2,GOLGA2,AXL,TGFB1,PEX6,MRPL2,MEA1,JAG2,STK11,SRI,CAR11,PLAG1,HCK,ATP8B3,ELAVL3,PEX19,IMPDH1,KLC4,ERCC1,BRD8,…
0.000701	3792	5152	983	0.191	0.259	TF:M02836	tf	227	Factor: Zic2; motif: NMCCCCCGGGGGGGN	CDH4,ALOX12,GALNT1,PDGFB,SLC7A7,ICAM4,MAPK7,MXD1,ITGB7,MYG1,ACP5,COL18A1,MARVELD3,LRP3,CLPB,PDZD4,BCAP31,LTBP2,KMT2A,STAT6,SNX9,GOLGA2,TGFB1,PEX6,GNMT,ATG4D,IL17RA,TIMM44,TOMM40,SRI,BCL2L12,KEAP1,IMPDH1,ERCC1,KPNA6,GRM3,AKT2,DNAJA3,CACNA1B,KIFC2,PLOD3,HNRNPA2B1,DNAH2,INSR,AGRP,GATA6,APC,REEP5,ITGAE,SHPK,EPHB3,OSGEP,GGT1,ACTN3,ZDHHC24,NSMF,PTBP1,CNP,STAMBP,KLK4,AP1B1,TRPM5,PTTG1IP,NAV1,KCND1,POU6F…
1.12e-08	8447	5152	2172	0.422	0.257	TF:M00649_0	tf	64	Factor: MAZ; motif: GGGGAGGG; match class: 0	CDC45,CAV2,BRAT1,ITGB2L,IGSF5,CDH4,DBT,EGFL6,GALNT1,LOXL3,KAT2B,RAB5B,ICOSL,ZFP512B,FMR1,GM38393,SLC7A7,CHTOP,SCN4A,SEBOX,COL6A1,LMAN2L,AGPAT3,UHRF1,SRR,ACP5,CNN1,VPS50,COL1A1,ITGA3,FKBP10,HOXC6,GSTT1,LRP3,CLPB,SEPT7,RAC1,UBA1,SIAE,ESAM,GRIA3,PDZD4,IDH3G,PNCK,SSR4,BCAP31,KMT2A,STAT6,NARFL,IPO4,ABHD3,SLC9A3R2,GOLGA2,IKZF4,AXL,TGFB1,ZFP40,PLEKHA3,PEX6,MEA1,GNMT,JAG2,PLIN4,CHAF1A,PNKP,BCAM,CYP2C29,S…
3.46e-06	8438	5152	2137	0.415	0.253	TF:M01986	tf	212	Factor: c-ets-1; motif: ACCGGAWRYN	CDC45,BRAT1,SDHD,GPR107,NALCN,ALOX12,RTCA,DBT,TRAPPC10,NDUFA9,EGFL6,GALNT1,KRIT1,MYO18A,LOXL3,ZFP512B,FMR1,GNB1L,OXA1L,ICAM4,SCN4A,MAPK7,PCNT,SNRNP27,OCRL,UHRF1,MYG1,HARS,COL18A1,DEF8,ITGA3,GSTT1,GSTT3,MARVELD3,UBL3,FOLH1,CHORDC1,LRP3,SEPT7,ZDHHC4,RAC1,UBA1,SIAE,VSIG2,GRIA3,NPAS1,IDH3G,PNCK,SSR4,BCAP31,LTBP2,IFT46,TMEM25,TRAPPC6A,STAT6,ANGPTL4,IPO4,REC8,RANBP3,RGS20,TCHP,GOLGA2,PON1,ZFP40,GTF2F1,…
9.72e-05	4326	5152	1126	0.219	0.26	TF:M01988	tf	204	Factor: ER71; motif: ACCGGAARYN	CDC45,SDHD,GPR107,RTCA,TRAPPC10,KRIT1,MYO18A,ZFP512B,FMR1,MAPK7,PCNT,SNRNP27,UHRF1,HARS,COL18A1,GSTT1,CHORDC1,SEPT7,ZDHHC4,IDH3G,SSR4,BCAP31,IFT46,TMEM25,TRAPPC6A,ANGPTL4,IPO4,GOLGA2,GTF2F1,CLPP,PEX6,MEA1,JAG2,TOP3A,IL17RA,PNKP,TOMM40,SRI,SH3GL1,DVL3,MRPL4,KEAP1,PRKCSH,SUPT5,ERCC1,ITPKC,COQ8B,BRD8,KIF20A,TFAM,AKT2,HMOX2,DNMT1,PPAN,ZFP324,PLOD3,SYT5,MSH6,MYL10,ATP4A,PCYT1A,RSL1D1,SRA1,SNF8,TEP1,PT…
1.46e-05	9571	5152	2396	0.465	0.25	TF:M01752	tf	28	Factor: ERG; motif: ACCGGAART	CDC45,BRAT1,IGSF5,SDHD,GPR107,ALOX12,RTCA,DBT,TRAPPC10,NDUFA9,EGFL6,GALNT1,KRIT1,MYO18A,LOXL3,KAT2B,ICOSL,ZFP512B,FMR1,OXA1L,SCN4A,MAPK7,COL6A1,PCNT,GMCL1,SNRNP27,OCRL,AGPAT3,UHRF1,MYG1,HARS,COL18A1,ITGA3,GSTT1,MARVELD3,UBL3,FOLH1,CHORDC1,LRP3,SEPT7,ZDHHC4,RAC1,UBA1,SIAE,GRIA3,NPAS1,PDZD4,IDH3G,SSR4,BCAP31,IFT46,TMEM25,TRAPPC6A,STAT6,ANGPTL4,IPO4,REC8,RANBP3,RGS20,ABHD3,TCHP,GOLGA2,PON1,TGFB1,ZFP…
3.28e-05	5211	5152	1348	0.262	0.259	TF:M00919	tf	273	Factor: E2F; motif: NCSCGCSAAAN	CDC45,CAV2,BRAT1,EGFL6,CTTNBP2,PDGFB,KRIT1,RAB5B,ICOSL,FMR1,SLC7A7,OXA1L,MAPK7,PCNT,MXD1,SNRNP27,AGPAT3,UHRF1,MYG1,ITGA3,FKBP10,GSTT1,SEPT7,ZDHHC4,NPAS1,SIPA1L2,BCAP31,LTBP2,IFT46,TMEM25,STAT6,PEG3,RANBP3,HLTF,GOLGA2,AXL,TGFB1,PDCD2L,GTF2F1,PRKD1,PEX6,MEA1,QTRT1,CHAF1A,PNKP,TOMM40,STK11,TBC1D8,BCL2L12,SH3GL1,PLAG1,HCK,MRPL4,AP1M2,PRKCSH,SUPT5,RUVBL2,DNMT1,CACNA1B,ARHGEF40,SGCE,POLR2E,PLOD3,HNRNPA…
0.00844	2650	5152	687	0.133	0.259	TF:M01253_0	tf	65	Factor: CNOT3; motif: GGCCGCGSSS; match class: 0	RTCA,TRAPPC10,GALNT1,KAT2B,GNB1L,MAPK7,GMCL1,AGPAT3,ACP5,ITGA3,MARVELD3,LRP3,NPAS1,SIPA1L2,PNCK,TRAPPC6A,SNX9,RANBP3,SLC9A3R2,PLEKHA3,MEA1,JAG2,STK11,DVL3,CAR11,KEAP1,ELAVL3,COL5A3,PTPN6,CHN2,RAB23,HNRNPA2B1,MSH6,MLXIPL,AGRP,P2RX5,EPHB3,SRM,CDC42,SULF2,STAMBP,VARS,MSH5,HOMER1,ABHD8,HERPUD2,TNPO1,TAF7L,UBP1,ICK,ODC1,GIT1,RPS5,ATP6V0D1,PTPRS,EHMT2,PIEZO1,RNF166,SRP19,TEX261,MSH3,SIRT2,HMGB3,SRF,HSP…
2.76e-20	13702	5152	3509	0.681	0.256	TF:M02844	tf	229	Factor: BCL6B; motif: NNNNCCGCCCCWNNNN	CDC45,CAV2,BRAT1,IGSF5,SDHD,GPR107,SCNN1G,GMPR,CDH4,ALOX12,DBT,TRAPPC10,EGFL6,CTTNBP2,GALNT1,PDGFB,KRIT1,MYO18A,LOXL3,KAT2B,RAB5B,ICOSL,ZFP512B,SLC7A7,ICAM4,CHTOP,SCN4A,MAPK7,COL6A1,LMAN2L,MXD1,GMCL1,SNRNP27,OCRL,AGPAT3,UHRF1,ITGB7,MYG1,SRR,ACP5,CNN1,TMEM79,COL1A1,ITGA3,JUP,FKBP10,HOXC6,GSTT3,MARVELD3,FOLH1,CHORDC1,LRP3,SEPT7,RAC1,UBA1,SIAE,VSIG2,ESAM,GRIA3,NPAS1,SIPA1L2,IDH3G,PNCK,SSR4,BCAP31,LT…
1.57e-06	5004	5152	1315	0.255	0.263	TF:M01873_0	tf	260	Factor: Egr-1; motif: GCGGGGGCGG; match class: 0	BRAT1,CDH4,NDUFA9,EGFL6,CTTNBP2,GALNT1,PDGFB,KAT2B,ICOSL,FMR1,SLC7A7,CHTOP,OCRL,ACP5,CNN1,FKBP10,UBL3,LRP3,SEPT7,RAC1,SIAE,NPAS1,SIPA1L2,PNCK,LTBP2,KMT2A,PEG3,REC8,SNX9,SLC9A3R2,GOLGA2,AXL,TGFB1,PRKD1,PEX6,MRPL2,JAG2,STK11,SRI,SH3GL1,CAR11,PLAG1,PEX19,KLC4,ITPKC,TFAM,GRM3,AKT2,HMOX2,DNMT1,CACNA1B,ZFP324,ARHGEF40,SGCE,CNN2,PLOD3,SYT5,HNRNPA2B1,CHD5,MSH6,AGRP,APC,REEP5,TPR,BC003331,SNF8,TBCB,OSGEP,…
1.62e-13	14760	5152	3692	0.717	0.25	TF:M01981	tf	130	Factor: ELK-1; motif: ACCGGAWRTN	CDC45,FER,BRAT1,IGSF5,SDHD,GPR107,NALCN,SCNN1G,CDH4,ALOX12,RTCA,DBT,TRAPPC10,NDUFA9,EGFL6,GALNT1,PDGFB,KRIT1,MYO18A,LOXL3,KAT2B,ICOSL,ZFP512B,FMR1,GNB1L,GM38393,OXA1L,ICAM4,CHTOP,SCN4A,MAPK7,SEBOX,COL6A1,PCNT,GMCL1,SNRNP27,OCRL,AGPAT3,UHRF1,ITGB7,MYG1,SRR,ACP5,CNN1,VPS50,HARS,TMEM79,COL18A1,DEF8,PAX9,COL1A1,ITGA3,FKBP10,HOXC6,GSTT1,GSTT3,MARVELD3,UBL3,FOLH1,CHORDC1,LRP3,CLPB,SEPT7,ZDHHC4,RAC1,UBA…
0.0086	4302	5152	1088	0.211	0.253	TF:M07477_0	tf	157	Factor: E47; motif: RCAGGTGY; match class: 0	CAV2,BRAT1,IGSF5,NALCN,SCNN1G,DBT,TRAPPC10,NDUFA9,CTTNBP2,KAT2B,GNB1L,GM38393,CHTOP,LMAN2L,MXD1,CNN1,HARS,TMEM79,JUP,MARVELD3,CLPB,SEPT7,CPA3,UBA1,SIAE,VSIG2,ESAM,PDZD4,PNCK,LTBP2,TIAM1,SLC9A3R2,AXL,PDCD2L,JAG2,ATG4D,CD36,BCAM,TBC1D8,DVL3,KEAP1,INMT,RUVBL2,BRINP2,DNAJA3,CACNA1B,PNPLA6,CHN2,CNN2,CD44,DNAH2,CASP14,MLXIPL,NID1,MEF2C,PARD6A,MMP8,TNFSF14,TRPV1,TTC5,CRIP1,PDK1,SLC4A1,STX1A,DUS3L,ABHD8,…
0.00305	2040	5152	543	0.105	0.266	TF:M00024_1	tf	305	Factor: E2F-1; motif: TWSGCGCGAAAAYKR; match class: 1	OXA1L,LMAN2L,UHRF1,SRR,FKBP10,GSTT3,CHORDC1,ZDHHC4,RAC1,IFT46,PEG3,TCHP,GOLGA2,ZFP40,CLPP,PEX6,TOP3A,CHAF1A,SUPT5,PEX19,DDR1,DNMT1,HIF3A,SYT5,PAN2,AGRP,GATA6,RSL1D1,APC,REEP5,SHPK,TPR,BC003331,CCDC159,TMBIM1,MVD,DUS3L,PDCL,EWSR1,NXF2,ADSSL1,SUGP1,RPS5,NELFB,NDUFS2,TIMM23,PAX5,PRDM15,SRP19,MSH3,CYP2J9,SLAMF6,ZFP318,ANP32E,NBR1,BRCA1,TNFAIP1,ABCA5,E2F2,LYST,FGD6,CAND1,MDM2,TPGS1,HSPA4,CNOT6,GALNT10…
0.000335	4469	5152	1153	0.224	0.258	TF:M00113	tf	246	Factor: CREB; motif: NNGNTGACGTNN	CDC45,CAV2,BRAT1,GMPR,CDH4,ALOX12,TRAPPC10,GALNT1,RAB5B,GNB1L,SEBOX,PCNT,MXD1,SNRNP27,OCRL,TMEM79,JUP,FKBP10,MARVELD3,UBL3,SEPT7,ZDHHC4,NPAS1,SIPA1L2,IDH3G,SSR4,PEG3,HLTF,SLC9A3R2,TGFB1,MRPL2,JAG2,ATG4D,TIMM44,TOMM40,STK11,BCL2L12,SH3GL1,DVL3,PLAG1,MRPL4,IMPDH1,HAS1,PPAN,HIF3A,CHN2,TYR,PRLR,CASP14,MSH6,PCYT1A,PARD6A,GPR108,REEP5,SMPD4,TPR,BC003331,SRA1,TBCB,CCDC159,TMBIM1,KMT2B,SRM,ZDHHC24,PTBP1,…
0.000445	5794	5152	1471	0.286	0.254	TF:M01820_0	tf	89	Factor: CREM; motif: TGACGTCASYN; match class: 0	CAV2,SCNN1G,GMPR,CDH4,TRAPPC10,GALNT1,PDGFB,LOXL3,RAB5B,FMR1,OXA1L,CHTOP,SEBOX,MXD1,GMCL1,SNRNP27,OCRL,HARS,TMEM79,FKBP10,MARVELD3,UBL3,SEPT7,ZDHHC4,UBA1,ESAM,NPAS1,SIPA1L2,IDH3G,SSR4,STAT6,PEG3,ZIM1,NARFL,IPO4,HLTF,GOLGA2,TGFB1,GTF2F1,MRPL2,GNMT,JAG2,QTRT1,TOMM40,STK11,SH3GL1,PLAG1,MRPL4,PRKCSH,SUPT5,IMPDH1,AS3MT,HAS1,STAT3,AKT2,DNAJA3,PPAN,CACNA1B,HIF3A,ARHGEF40,TYR,SYT5,HNRNPA2B1,CHD5,PRLR,MSH…
0.0139	1794	5152	473	0.092	0.264	TF:M00916_1	tf	7	Factor: CREB; motif: NNTKACGTCANNNS; match class: 1	CAV2,OXA1L,MXD1,SNRNP27,SEPT7,UBA1,SIPA1L2,IDH3G,SSR4,PEG3,GOLGA2,GTF2F1,TOMM40,STK11,MRPL4,PRKCSH,HAS1,STAT3,PPAN,PARD6A,TPR,BC003331,SRA1,OSGEP,SRM,ZDHHC24,CDC42,ZFP184,TSPAN31,M6PR,DIO2,EMC10,RAB25,OIT3,AKT1S1,SUGP1,CPB1,DHDDS,RPS5,PTPRS,NELFB,ELOF1,DEDD,RNF166,RBSN,DGUOK,ANKRD53,TPPP3,EFR3A,ACSF3,DDX19A,SIRT2,UBL4A,ARNT,NBR1,BRCA1,TNFAIP1,ANXA6,NDEL1,MB,ARRB1,CXCL16,SCN1B,MYDGF,TRAF3IP2,UHRF1…
0.000424	1994	5152	542	0.105	0.272	TF:M03574	tf	159	Factor: GCMa; motif: CCCGCAT	BRAT1,IGSF5,GMPR,PDGFB,ICOSL,GM38393,OXA1L,ICAM4,GMCL1,AGPAT3,UBL3,CHORDC1,CLPB,SIAE,GRIA3,NPAS1,LTBP2,STAT6,ANGPTL4,ABHD3,GOLGA2,PLEKHA3,JAG2,HAS1,ITPKC,COQ8B,RUVBL2,DNMT1,KIFC2,RAB23,CHD5,SRM,NSMF,SLC4A1,B4GALNT1,METTL1,VARS,STX1A,GTPBP3,EMC10,CD163,OTOG,AKT1S1,TBRG1,FUZ,ENKD1,PTPRS,EHMT2,CMC2,TMEM208,ENTPD2,GDI1,CD83,ATF6B,TTBK1,ADAMTSL4,BRCA1,ADA,ANXA6,CEP95,MYO1B,NDEL1,ARRB1,TLCD1,ARHGEF25,T…
4.7e-21	11285	5152	2960	0.575	0.262	TF:M02089_0	tf	190	Factor: E2F-3; motif: GGCGGGN; match class: 0	CAV2,BRAT1,GPR107,SCNN1G,GMPR,CDH4,ALOX12,RTCA,DBT,TRAPPC10,EGFL6,CTTNBP2,GALNT1,PDGFB,LOXL3,KAT2B,RAB5B,ICOSL,ZFP512B,FMR1,GNB1L,CHTOP,SCN4A,MAPK7,LMAN2L,PCNT,MXD1,GMCL1,SNRNP27,OCRL,AGPAT3,UHRF1,SRR,ACP5,CNN1,VPS50,COL18A1,PAX9,ITGA3,FKBP10,HOXC6,MARVELD3,UBL3,LRP3,SEPT7,RAC1,SIAE,VSIG2,ESAM,GRIA3,NPAS1,SIPA1L2,PDZD4,IDH3G,PNCK,SSR4,BCAP31,LTBP2,KMT2A,IFT46,TMEM25,STAT6,PEG3,ANGPTL4,REC8,SNX9,H…
8.57e-05	1786	5152	497	0.096	0.278	TF:M07062	tf	27	Factor: RREB-1; motif: GRSDSGGGKTGGGKGG	KAT2B,ICOSL,ICAM4,SCN4A,MAPK7,LMAN2L,OCRL,ITGA3,LRP3,TRAPPC6A,NARFL,RANBP3,TCHP,AXL,MEA1,PLAG1,PEX19,AS3MT,COQ8B,RUVBL2,STAT5A,SGCE,CHD5,USP40,REEP5,P2RX5,TBCB,ELOVL1,MSH5,STX1A,RAB25,EWSR1,RBM25,PHLDA2,PANX3,SUGP1,TJAP1,PTPRS,MED16,CLIP3,DEDD,RNF166,CLEC4F,ELMO3,4931428F04RIK,TPPP3,HMGB3,ATF6B,NOTCH4,SRF,LAMA5,PSMA2,MRPL32,ADAMTSL4,TOX4,TMPRSS6,CYTH4,IKZF3,ANXA6,CXCL16,E2F2,RAB3D,ATP6AP1,SCN1B,G…
1.56e-08	11161	5152	2811	0.546	0.252	TF:M03876	tf	169	Factor: Kaiso; motif: GCMGGGRGCRGS	CDC45,CAV2,BRAT1,GPR107,GMPR,ALOX12,TRAPPC10,EGFL6,CTTNBP2,GALNT1,PDGFB,KRIT1,MYO18A,LOXL3,KAT2B,RAB5B,ICOSL,ZFP512B,FMR1,GNB1L,SLC7A7,OXA1L,ICAM4,MAPK7,COL6A1,PCNT,MXD1,GMCL1,SNRNP27,OCRL,AGPAT3,UHRF1,ITGB7,MYG1,SRR,ACP5,CNN1,VPS50,TMEM79,DEF8,COL1A1,ITGA3,JUP,FKBP10,HOXC6,GSTT1,UBL3,LRP3,CLPB,SEPT7,ZDHHC4,RAC1,ESAM,SIPA1L2,PDZD4,IDH3G,PNCK,SSR4,LTBP2,KMT2A,STAT6,PEG3,NARFL,IPO4,REC8,SNX9,RANBP3…
2.69e-09	5812	5152	1544	0.3	0.266	TF:M08819	tf	250	Factor: LKLF; motif: CNCCACCCS	CAV2,BRAT1,GPR107,NALCN,ALOX12,CTTNBP2,PDGFB,ICOSL,SERPINF1,GM38393,ICAM4,SCN4A,MAPK7,LMAN2L,PCNT,OCRL,UHRF1,ITGB7,SRR,DEF8,COL1A1,ITGA3,FKBP10,HOXC6,GSTT1,GSTT3,FOLH1,SEPT7,RAC1,UBA1,NPAS1,SIPA1L2,PDZD4,PNCK,BCAP31,TRAPPC6A,ZIM1,REC8,SNX9,RANBP3,TCHP,GOLGA2,AXL,TGFB1,PEX6,MEA1,JAG2,IL17RA,TIMM44,TOMM40,SRI,CAR11,PLAG1,CCDC65,DDR1,ERCC1,AS3MT,COQ8B,BRD8,KIF20A,RUVBL2,DNAJA3,HMOX2,KIFC2,PTPN6,HIF3…
3.8e-09	10793	5152	2732	0.53	0.253	TF:M00257	tf	209	Factor: RREB-1; motif: CCCCAAACMMCCCC	CDC45,CAV2,FER,BRAT1,NALCN,GMPR,CDH4,ALOX12,RTCA,TRAPPC10,EGFL6,CTTNBP2,PDGFB,MYO18A,RAB5B,ICOSL,SERPINF1,FMR1,GNB1L,GM38393,ICAM4,SCN4A,MAPK7,COL6A1,LMAN2L,MXD1,SNRNP27,OCRL,UHRF1,ACP5,CNN1,VPS50,TMEM79,DEF8,PAX9,COL1A1,FKBP10,GSTT1,GSTT3,MARVELD3,UBL3,FOLH1,LRP3,CLPB,SEPT7,ZDHHC4,RAC1,UBA1,SIAE,VSIG2,ESAM,GRIA3,NPAS1,SIPA1L2,PNCK,BCAP31,KMT2A,IFT46,TRAPPC6A,PEG3,ZIM1,NARFL,REC8,SNX9,RANBP3,HLTF…
0.0136	1923	5152	505	0.098	0.263	TF:M01861_1	tf	13	Factor: ATF-1; motif: TNACGTCAN; match class: 1	CAV2,OXA1L,MXD1,SNRNP27,SEPT7,UBA1,NPAS1,SIPA1L2,IDH3G,SSR4,PEG3,GOLGA2,GTF2F1,MRPL2,TOMM40,STK11,PLAG1,MRPL4,PRKCSH,HAS1,STAT3,PPAN,PARD6A,PEX1,SRA1,SRM,ZDHHC24,SLC4A1,CDC42,ZFP184,MSH5,M6PR,DIO2,ZFP655,EMC10,RAB25,OIT3,SUGP1,CPB1,DHDDS,RPS5,PTPRS,NELFB,ELOF1,DEDD,RNF166,RBSN,DGUOK,ANKRD53,TPPP3,EFR3A,ACSF3,DDX19A,SIRT2,UBL4A,ARNT,LNX2,NBR1,BRCA1,TNFAIP1,ANXA6,NDEL1,MB,ARRB1,CXCL16,SCN1B,MYDGF,T…
0.00193	1459	5152	400	0.078	0.274	TF:M00712_1	tf	102	Factor: myogenin; motif: RGCAGSTG; match class: 1	SCNN1G,TRAPPC10,KAT2B,ICOSL,SEBOX,TMEM79,JUP,MARVELD3,TMEM25,IPO4,PDCD2L,GNMT,PLIN4,DVL3,ELAVL3,DDR1,CNN2,SLC2A9,DNAH2,MLXIPL,ATP4A,REEP5,TRPV1,TEP1,UPK1A,GGT5,CDK4,CNP,CHRD,AP1B1,MYOD1,FPGS,OIT3,POU6F1,KDSR,NXF2,APOL7A,ODC1,EHMT2,ELOF1,RNF166,RBSN,CSF1,ELMO3,HMGB3,UBL4A,SRF,HSPA8,NELFCD,BIK,TOX4,BRCA1,SGK2,CYTH4,WWC1,MB,RAB3D,GRB7,SLC22A16,LAMA2,ELANE,GAMT,BEST3,DDC,TMBIM4,FZR1,SLC36A2,RHBDF1,NI…
0.00261	7676	5152	1906	0.37	0.248	TF:M01177_0	tf	158	Factor: SREBP-2; motif: NNGYCACNNSMN; match class: 0	CAV2,IGSF5,SCNN1G,CDH4,TRAPPC10,EGFL6,GALNT1,KRIT1,MYO18A,LOXL3,KAT2B,RAB5B,ICOSL,FMR1,GNB1L,GM38393,ICAM4,SCN4A,MAPK7,MXD1,OCRL,AGPAT3,ITGB7,MYG1,SRR,ACP5,CNN1,PAX9,ITGA3,GSTT1,MARVELD3,UBL3,RAC1,ESAM,NPAS1,SIPA1L2,PNCK,KMT2A,IFT46,TMEM25,PEG3,ANGPTL4,REC8,SNX9,RANBP3,HLTF,GOLGA2,IKZF4,TGFB1,GTF2F1,PEX6,GNMT,TOP3A,TIMM44,PNKP,BCAM,TOMM40,SH3GL1,DVL3,HCK,MRPL4,KEAP1,AP1M2,PRKCSH,ELAVL3,SUPT5,PEX1…
0.0134	4875	5152	1222	0.237	0.251	TF:M06842	tf	285	Factor: Sall3; motif: NGGTMCKRGKRA	BRAT1,GPR107,NALCN,CDH4,NDUFA9,EGFL6,LOXL3,RAB5B,SEBOX,PCNT,COL18A1,ITGA3,JUP,FKBP10,HOXC6,FOLH1,CHORDC1,LRP3,CLPB,SEPT7,ESAM,NPAS1,BCAP31,KMT2A,NARFL,GOLGA2,TGFB1,PRKD1,MEA1,TOP3A,ATG4D,PLIN4,SRI,CCDC65,ELAVL3,IMPDH1,AS3MT,CP,RUVBL2,TFAM,STAT5A,DNAJA3,PPAN,KIFC2,PTPN6,ZFP324,CD33,CHN2,CNN2,RAB23,PLOD3,SYT5,CD44,SENP3,MLXIPL,NID1,MRVI1,PCYT1A,MMP8,TNFSF14,GATA6,ITGAE,P2RX5,TRPV1,TPR,EPOR,CRIP1,TE…
0.00453	5785	5152	1450	0.281	0.251	TF:M08885	tf	177	Factor: HAIRYLIKE; motif: NNNNCANGTG	BRAT1,ITGB2L,IGSF5,SDHD,SCNN1G,TRAPPC10,MYO18A,KAT2B,SERPINF1,FMR1,CHTOP,SEBOX,UHRF1,ACP5,CNN1,VPS50,TMEM79,COL18A1,FKBP10,MARVELD3,LRP3,CPA3,SIAE,PNCK,TMEM25,TRAPPC6A,IPO4,HLTF,PON1,TGFB1,PDCD2L,GTF2F1,CLPP,PEX6,MRPL2,MEA1,GNMT,QTRT1,CHAF1A,BCAM,TBC1D8,DVL3,ATP8B3,PRKCSH,ELAVL3,IMPDH1,KLC4,KPNA6,COQ8B,RUVBL2,FAM162A,BRINP2,STAT3,HIF3A,CNN2,PLOD3,SYT5,CD44,CASP14,MLXIPL,HMOX1,MYL10,INSR,MRVI1,MTH…
6.37e-08	10088	5152	2551	0.495	0.253	TF:M00025_0	tf	104	Factor: Elk-1; motif: NNNNCCGGAARTNN; match class: 0	CDC45,BRAT1,SDHD,GPR107,ALOX12,RTCA,DBT,TRAPPC10,NDUFA9,GALNT1,KRIT1,MYO18A,LOXL3,KAT2B,ICOSL,ZFP512B,FMR1,GM38393,OXA1L,CHTOP,MAPK7,SEBOX,PCNT,GMCL1,SNRNP27,OCRL,UHRF1,MYG1,VPS50,HARS,TMEM79,COL18A1,PAX9,ITGA3,GSTT1,MARVELD3,UBL3,FOLH1,CHORDC1,LRP3,SEPT7,ZDHHC4,RAC1,UBA1,SIAE,VSIG2,GRIA3,NPAS1,PDZD4,IDH3G,SSR4,BCAP31,KMT2A,IFT46,TMEM25,TRAPPC6A,STAT6,NARFL,ANGPTL4,IPO4,RANBP3,HLTF,RGS20,TCHP,GOL…
5.98e-12	6421	5152	1719	0.334	0.268	TF:M03567	tf	85	Factor: Sp2; motif: NYSGCCCCGCCCCCY	CAV2,BRAT1,GMPR,CDH4,DBT,TRAPPC10,CTTNBP2,LOXL3,KAT2B,ICOSL,FMR1,CHTOP,SCN4A,MAPK7,LMAN2L,MXD1,SNRNP27,OCRL,UHRF1,SRR,COL18A1,ITGA3,FKBP10,HOXC6,UBL3,RAC1,SIAE,ESAM,SIPA1L2,PDZD4,IDH3G,PNCK,SSR4,LTBP2,KMT2A,IFT46,TMEM25,PEG3,REC8,SNX9,HLTF,ABHD3,TCHP,SLC9A3R2,GOLGA2,AXL,TGFB1,PRKD1,MRPL2,MEA1,JAG2,BCAM,TOMM40,STK11,TBC1D8,SH3GL1,DVL3,PLAG1,ATP8B3,PRKCSH,PEX19,IMPDH1,KLC4,ERCC1,BRD8,KIF20A,TFAM,FA…
0.0241	1906	5152	497	0.096	0.261	TF:M01299_0	tf	53	Factor: MECP2; motif: CCGGNNTTWA; match class: 0	BRAT1,PDGFB,ICOSL,MYG1,ACP5,TMEM79,ITGA3,ZDHHC4,UBA1,GRIA3,RANBP3,PEX6,CHAF1A,PNKP,SH3GL1,ELAVL3,SUPT5,DDR1,KPNA6,ITPKC,DNMT1,HIF3A,PLOD3,SYT5,MRVI1,PCYT1A,CS,SPO11,TRPV1,ARPC2,ELOVL1,ACTN3,ZDHHC24,CYP27B1,FUT1,RPL10,EWSR1,AP1B1,DQX1,MYOD1,KDSR,TUSC2,RNF112,APOL7A,CPB1,SNAPC2,PRDM15,PKD2L2,MSH3,E2F4,CYP2J9,ENDOG,LAMA5,HSPA8,LNX2,NBR1,BRCA1,TNFAIP1,STARD3,DNAH11,COG1,CDC37,KRT10,LTV1,ENPP3,FGD6,SF…
0.0345	1989	5152	515	0.1	0.259	TF:M02846	tf	40	Factor: E2F-2; motif: NNNWYGGCGCCAANNNN	ZFP512B,CHTOP,SEPT7,NPAS1,LTBP2,KMT2A,TMEM25,PEG3,TCHP,JAG2,STK11,PLAG1,PEX19,DNMT1,SGCE,PLOD3,HNRNPA2B1,CHD5,MLXIPL,MRVI1,AGRP,SPO11,SHPK,PRG4,SNF8,CCDC159,ARPC2,TCF23,CDK4,DUS3L,TRPM5,MET,MYOD1,TAF7L,UBP1,PHLDA2,ODC1,SUGP1,CLIP3,E2F4,DNAJB9,YES1,SIRT2,PPT2,FLI1,ATP1B4,NBR1,BRCA1,ADA,ETV4,CADPS2,RRP7A,MTMR4,TADA2A,TCAF3,MPDU1,MAP2K3,RAB3D,SLC6A8,FBXO5,STXBP5,MICAL1,SLC16A10,TRAF3IP2,SMPDL3A,CCDC…
0.035	9071	5152	2209	0.429	0.244	TF:M00446	tf	8	Factor: Spz1; motif: DNNGGRGGGWWNNNN	CAV2,FER,IGSF5,SDHD,GPR107,NALCN,GMPR,PDGFB,KRIT1,LOXL3,KAT2B,ICOSL,ZFP512B,GM38393,OXA1L,ICAM4,CHTOP,SCN4A,MAPK7,COL6A1,LMAN2L,PCNT,GMCL1,OCRL,UHRF1,ITGB7,SRR,ACP5,COL18A1,DEF8,PAX9,COL1A1,ITGA3,FKBP10,GSTT1,LRP3,DSG4,CLPB,SEPT7,RAC1,UBA1,VSIG2,SIPA1L2,PNCK,BCAP31,KMT2A,IFT46,TMEM25,TRAPPC6A,STAT6,ZIM1,NARFL,RANBP3,HLTF,ABHD3,TCHP,GOLGA2,IKZF4,AXL,ZFP40,CLPP,PLEKHA3,PEX6,MRPL2,MEA1,JAG2,TOP3A,AT…
0.00223	2981	5152	777	0.151	0.261	TF:M03791_0	tf	195	Factor: GABPalpha_GABPbeta; motif: CTTCCKGY; match class: 0	CDC45,SDHD,GPR107,RTCA,TRAPPC10,GALNT1,LOXL3,FMR1,MAPK7,PCNT,UHRF1,HARS,GSTT1,CHORDC1,ZDHHC4,GRIA3,IDH3G,SSR4,IFT46,TRAPPC6A,IPO4,RANBP3,PEX6,MEA1,JAG2,IL17RA,PNKP,BCAM,TOMM40,SRI,SH3GL1,DVL3,MRPL4,PRKCSH,SUPT5,ERCC1,ITPKC,BRD8,KIF20A,TFAM,DNAJA3,HMOX2,DNMT1,PPAN,ZFP324,PLOD3,SYT5,MYL10,PCYT1A,CS,SNF8,TEP1,OSGEP,PTBP1,ZFP184,METTL1,TSPAN31,TTC25,FANCE,ZFP655,HERPUD2,PDCL,AP1B1,MPO,TAF7L,TFCP2,UBP…
0.00453	5364	5152	1349	0.262	0.251	TF:M00246	tf	113	Factor: Egr-2; motif: NTGCGTRGGCGK	FER,BRAT1,SDHD,SCNN1G,NDUFA9,CTTNBP2,GALNT1,PDGFB,LOXL3,ICOSL,ZFP512B,GM38393,SLC7A7,CHTOP,SCN4A,PCNT,MXD1,SNRNP27,AGPAT3,ACP5,COL18A1,DEF8,MARVELD3,UBL3,SEPT7,UBA1,SIAE,VSIG2,NPAS1,SIPA1L2,PDZD4,IDH3G,PNCK,SSR4,LTBP2,ANGPTL4,IPO4,SLC9A3R2,AXL,TGFB1,MEA1,JAG2,TOP3A,IL17RA,BCAM,TOMM40,TBC1D8,SRI,DVL3,CAR11,PLAG1,HCK,KEAP1,AP1M2,CCDC65,PRKCSH,DDR1,ERCC1,ITPKC,BRD8,KIF20A,FAM162A,BRINP2,STAT3,AKT2,I…
0.000895	5884	5152	1487	0.289	0.253	TF:M08874_0	tf	167	Factor: E2F1; motif: NNNNNGCGSSAAAN; match class: 0	CAV2,SCNN1G,CDH4,EGFL6,CTTNBP2,PDGFB,KRIT1,LOXL3,ICOSL,FMR1,GM38393,SLC7A7,OXA1L,LMAN2L,MXD1,UHRF1,MYG1,SRR,FKBP10,HOXC6,LRP3,SEPT7,ZDHHC4,RAC1,PDZD4,IDH3G,SSR4,BCAP31,PEG3,NARFL,CD320,SLC9A3R2,PON1,TGFB1,ZFP40,CLPP,PLEKHA3,TMEM143,JAG2,TOP3A,TIMM44,TOMM40,TBC1D8,BCL2L12,PLAG1,AP1M2,SUPT5,PEX19,BRD8,KIF20A,TFAM,GRM3,DNMT1,KIFC2,ZFP324,ARHGEF40,SGCE,CHN2,CNN2,HNRNPA2B1,CD44,SLC2A9,MSH6,MEF2C,PAN2,…
0.03	7321	5152	1797	0.349	0.245	TF:M00221	tf	280	Factor: SREBP-1; motif: KATCACCCCAC	FER,ITGB2L,GPR107,SCNN1G,RAB5B,ICOSL,GM38393,SCN4A,MAPK7,SEBOX,OCRL,UHRF1,ITGB7,ACP5,CNN1,DEF8,ITGA3,FKBP10,HOXC6,GSTT1,GSTT3,MARVELD3,LRP3,CPA3,UBA1,VSIG2,GRIA3,PNCK,TRAPPC6A,STAT6,NARFL,CD320,IPO4,SNX9,HLTF,TCHP,SLC9A3R2,GOLGA2,IKZF4,GTF2F1,CLPP,MRPL2,GNMT,TMEM143,TOP3A,PLIN4,CHAF1A,IL17RA,BCAM,TOMM40,TBC1D8,SRI,BCL2L12,SH3GL1,CAR11,HCK,MRPL4,KEAP1,CCDC65,ELAVL3,DDR1,KLC4,AS3MT,BRD8,KIF20A,FAM1…
0.0157	9528	5152	2326	0.451	0.244	TF:M00072	tf	32	Factor: CP2; motif: GCHCDAMCCAG	BRAT1,ITGB2L,IGSF5,GPR107,NALCN,GMPR,CDH4,RTCA,NDUFA9,EGFL6,CTTNBP2,GALNT1,KRIT1,MYO18A,LOXL3,KAT2B,SERPINF1,ZFP512B,GNB1L,OXA1L,SCN4A,MAPK7,COL6A1,LMAN2L,SNRNP27,OCRL,UHRF1,MYG1,ACP5,TMEM79,PAX9,COL1A1,ITGA3,JUP,FKBP10,GSTT3,MARVELD3,LRP3,SEPT7,UBA1,VSIG2,ESAM,GRIA3,NPAS1,SIPA1L2,PDZD4,IDH3G,SSR4,BCAP31,TMEM25,STAT6,PEG3,ANGPTL4,CD320,REC8,SNX9,RANBP3,RGS20,ABHD3,TIAM1,IKZF4,PON1,AXL,TGFB1,ZFP40…
0.000754	5105	5152	1301	0.253	0.255	TF:M01858	tf	230	Factor: AP-2beta; motif: GCNNNGGSCNGVGGGN	NALCN,CDH4,ALOX12,TRAPPC10,EGFL6,GALNT1,PDGFB,KRIT1,KAT2B,ICOSL,FMR1,GM38393,MXD1,GMCL1,AGPAT3,ITGA3,MARVELD3,LRP3,SEPT7,RAC1,NPAS1,PNCK,BCAP31,LTBP2,KMT2A,STAT6,PEG3,NARFL,ANGPTL4,SNX9,HLTF,AXL,TGFB1,PRKD1,PLEKHA3,PEX6,MRPL2,MEA1,JAG2,ATG4D,IL17RA,CYP2C29,PLAG1,IMPDH1,KLC4,HAS1,ITPKC,TFAM,GRM3,BRINP2,AKT2,CACNA1B,HIF3A,ARHGEF40,SGCE,CHN2,CNN2,RAB23,PLOD3,CHD5,CD44,NID1,USP40,INSR,PCYT1A,CS,PARD6…
0.00137	6976	5152	1745	0.339	0.25	TF:M07290	tf	9	Factor: GLI; motif: NGACCMCCCAN	CAV2,ITGB2L,IGSF5,SDHD,ALOX12,TRAPPC10,KRIT1,LOXL3,RAB5B,ICOSL,SERPINF1,ZFP512B,GNB1L,GM38393,SCN4A,MAPK7,COL6A1,PCNT,GMCL1,OCRL,ITGB7,MYG1,SRR,VPS50,HARS,COL18A1,COL1A1,GSTT1,ZDHHC4,RAC1,CPA3,VSIG2,ESAM,GRIA3,PDZD4,PNCK,TRAPPC6A,STAT6,PEG3,ZIM1,NARFL,IPO4,RANBP3,TCHP,TIAM1,GOLGA2,AXL,TGFB1,PDCD2L,GTF2F1,PEX6,TMEM143,JAG2,QTRT1,PLIN4,CHAF1A,PNKP,BCAM,STK11,SRI,BCL2L12,DVL3,CAR11,PLAG1,HCK,PRKCSH,…
0.00142	813	5152	236	0.046	0.29	TF:M02768_1	tf	45	Factor: Irf-4; motif: NNNANCGAAACYNNA; match class: 1	LOXL3,FMR1,HARS,PAX9,SSR4,PEG3,GOLGA2,GNMT,TIMM44,STK11,HMOX2,CNN2,CS,EPOR,PTBP1,CNP,STX1A,HOMER1,EWSR1,TNPO1,AKT1S1,TBRG1,MLKL,PTPRS,TIMM23,ELOF1,HPS5,EFR3A,ACSF3,IL13RA1,ZFP334,ZBTB24,FGD6,TCF3,SF3A2,RNFT1,SYPL,TSPAN13,SLC7A15,FAM84A,STRN3,SGPP1,PRKCH,FBLN5,MARVELD2,OCLN,ERBIN,CAMK2G,PARG,CLN5,MTBP,MRPL13,ROGDI,YAF2,DSCR3,CD86,NUS1,TPI1,RRP36,KIF6,SPAST,EIF2AK2,MEIOB,KDM4B,EPB41L4A,NPC1,IGHMBP2…
9.87e-28	16308	5152	4133	0.802	0.253	TF:M01240_0	tf	203	Factor: BEN; motif: CAGCGRNV; match class: 0	CDC45,CAV2,BRAT1,ITGB2L,SDHD,GPR107,NALCN,SCNN1G,GMPR,CDH4,ALOX12,RTCA,DBT,TRAPPC10,NDUFA9,EGFL6,CTTNBP2,GALNT1,PDGFB,KRIT1,MYO18A,LOXL3,KAT2B,RAB5B,ICOSL,SERPINF1,ZFP512B,FMR1,GNB1L,GM38393,SLC7A7,OXA1L,ICAM4,CHTOP,SCN4A,MAPK7,COL6A1,LMAN2L,PCNT,MXD1,GMCL1,SNRNP27,OCRL,AGPAT3,UHRF1,ITGB7,MYG1,SRR,ACP5,CNN1,VPS50,HARS,COL18A1,DEF8,PAX9,COL1A1,ITGA3,JUP,HOXC6,GSTT1,GSTT3,MARVELD3,UBL3,LRP3,CLPB,SE…
0.0015	4481	5152	1145	0.222	0.256	TF:M02924_0	tf	48	Factor: TCFAP2B; motif: NTWGCCKSMGGCRNN; match class: 0	CAV2,GPR107,NALCN,GMPR,RTCA,EGFL6,GALNT1,LOXL3,KAT2B,RAB5B,SERPINF1,ZFP512B,SLC7A7,MXD1,OCRL,ITGB7,DEF8,GSTT3,LRP3,RAC1,SIAE,VSIG2,SSR4,BCAP31,LTBP2,PEG3,ZIM1,NARFL,ANGPTL4,SNX9,RANBP3,ABHD3,SLC9A3R2,GOLGA2,IKZF4,PRKD1,PLEKHA3,GNMT,TOP3A,BCAM,STK11,TBC1D8,SH3GL1,MRPL4,CCDC65,INMT,ITPKC,TFAM,FAM162A,STAT5A,PTPN6,PLOD3,CHD5,MSH6,NID1,MRVI1,PAN2,CS,ITGAE,EPHB3,TEP1,CRIP1,ELOVL1,NSMF,B4GALNT1,METTL1,…
0.000138	2000	5152	549	0.107	0.275	TF:M02786	tf	34	Factor: Plagl1; motif: NNNGGGGSSCCCCNNN	EGFL6,GALNT1,KRIT1,LOXL3,LMAN2L,MARVELD3,SEPT7,RAC1,KMT2A,PEG3,ANGPTL4,SNX9,RANBP3,TIAM1,SLC9A3R2,PLEKHA3,JAG2,PLIN4,STK11,TBC1D8,BCL2L12,HCK,ELAVL3,COQ8B,STAT5A,AKT2,ARHGEF40,SGCE,CHN2,HNRNPA2B1,CHD5,NID1,GATA6,EPHB3,TTC5,PTBP1,ZFP184,CNP,VARS,GTPBP3,ZMIZ1,HTR3B,EWSR1,RAVER1,AKT1S1,GIT1,PTPRS,EHMT2,MED16,PIEZO1,SIRT2,CASD1,HMGB3,MOCS2,HSPA8,HSD11B1,CR1L,STAC2,SUZ12,ZFP334,CADPS2,ERBB3,ANXA6,ALOX…
1.89e-08	8136	5152	2095	0.407	0.257	TF:M01118	tf	211	Factor: WT1; motif: SMCNCCNSC	ITGB2L,CDH4,DBT,EGFL6,CTTNBP2,GALNT1,KAT2B,RAB5B,ICOSL,ZFP512B,FMR1,SLC7A7,SCN4A,LMAN2L,GMCL1,OCRL,AGPAT3,MYG1,SRR,ACP5,CNN1,VPS50,COL18A1,PAX9,COL1A1,ITGA3,FKBP10,GSTT1,MARVELD3,LRP3,SEPT7,RAC1,UBA1,GRIA3,PDZD4,PNCK,BCAP31,KMT2A,STAT6,ZIM1,RANBP3,HLTF,ABHD3,SLC9A3R2,GOLGA2,IKZF4,AXL,TGFB1,ZFP40,PLEKHA3,MRPL2,MEA1,GNMT,JAG2,PLIN4,IL17RA,PNKP,BCAM,CYP2C29,STK11,SH3GL1,PLAG1,HCK,KEAP1,CCDC65,ELAVL3…
1.59e-05	2661	5152	725	0.141	0.272	TF:M01823	tf	125	Factor: STAT1; motif: TTMNRGGAAN	NALCN,KAT2B,RAB5B,ICOSL,OXA1L,COL6A1,FOLH1,PDZD4,BCAP31,PRKD1,MRPL2,MEA1,TIMM44,KEAP1,PEX19,DDR1,ERCC1,COQ8B,RUVBL2,AKT2,KIFC2,PNPLA6,PLOD3,SYT5,HMOX1,PAN2,ELOVL1,APRT,ZFP184,TSPAN31,CNP,CHRD,GTPBP3,ZFP655,CABS1,FUT1,FPGS,UBP1,RPS25,PANX3,NANOG,STEAP4,MLKL,SNX31,EHMT2,CLEC4F,TEX261,NOL3,FHOD1,TMEM208,ACSF3,CASD1,CYP2J9,SLAMF1,CD83,ATF6B,ARNT,NLRP5,GTF3A,LNX2,BIK,NBR1,MED24,PSMD3,ADA,MYO1C,SGK2,ME…
7.84e-06	5993	5152	1546	0.3	0.258	TF:M00431_0	tf	72	Factor: E2F-1; motif: TTTSGCGS; match class: 0	CDC45,CAV2,SCNN1G,GMPR,CDH4,KRIT1,LOXL3,ICOSL,FMR1,GNB1L,MXD1,GMCL1,SNRNP27,UHRF1,MYG1,SRR,ACP5,ITGA3,JUP,FKBP10,RAC1,NPAS1,SIPA1L2,BCAP31,LTBP2,IFT46,PEG3,ANGPTL4,RANBP3,TCHP,GOLGA2,AXL,TGFB1,GTF2F1,CLPP,PRKD1,PEX6,MEA1,TMEM143,QTRT1,CHAF1A,TOMM40,STK11,TBC1D8,BCL2L12,SH3GL1,PLAG1,HCK,AP1M2,PRKCSH,SUPT5,ERCC1,BRD8,KIF20A,RUVBL2,GRM3,BRINP2,DNMT1,CACNA1B,KIFC2,ARHGEF40,SGCE,CNN2,POLR2E,PLOD3,HNRN…
0.00324	4625	5152	1174	0.228	0.254	TF:M08905	tf	175	Factor: TIEG1; motif: GGSGGKGNNN	CAV2,BRAT1,SCNN1G,ALOX12,DBT,PDGFB,MYO18A,LOXL3,ICOSL,ZFP512B,GNB1L,GM38393,SCN4A,MAPK7,LMAN2L,CNN1,PAX9,HOXC6,GSTT1,GSTT3,UBA1,ESAM,GRIA3,PDZD4,PNCK,NARFL,ANGPTL4,REC8,SNX9,HLTF,GOLGA2,IKZF4,AXL,GTF2F1,PRKD1,GNMT,TMEM143,JAG2,ATG4D,PLIN4,CHAF1A,IL17RA,PNKP,TOMM40,TBC1D8,CAR11,KEAP1,SUPT5,IMPDH1,HAS1,FAM162A,GRM3,BRINP2,STAT3,STAT5A,AKT2,HMOX2,PPAN,CACNA1B,HIF3A,ARHGEF40,SGCE,CHN2,CHD5,SLC2A9,DNA…
0.0262	5462	5152	1356	0.263	0.248	TF:M00039_0	tf	248	Factor: CREB; motif: TGACGTMA; match class: 0	CAV2,GPR107,SCNN1G,CDH4,TRAPPC10,PDGFB,MYO18A,RAB5B,ZFP512B,OXA1L,MAPK7,MXD1,SNRNP27,TMEM79,PAX9,FKBP10,MARVELD3,UBL3,SEPT7,UBA1,GRIA3,NPAS1,SIPA1L2,IDH3G,SSR4,PEG3,NARFL,HLTF,GOLGA2,GTF2F1,MRPL2,JAG2,ATG4D,TOMM40,STK11,PLAG1,MRPL4,AP1M2,PRKCSH,AS3MT,HAS1,STAT3,STAT5A,AKT2,PPAN,ARHGEF40,PLOD3,HNRNPA2B1,CHD5,PRLR,MSH6,MLXIPL,MTHFD2,PAN2,PARD6A,RSL1D1,REEP5,PEX1,TPR,BC003331,SRA1,SNF8,TBCB,CDKAL1,O…
2.03e-05	5922	5152	1523	0.296	0.257	TF:M09682_0	tf	274	Factor: E2F-4; motif: GNNGGCGGGAAN; match class: 0	BRAT1,SDHD,SCNN1G,GMPR,CDH4,CTTNBP2,GALNT1,PDGFB,KAT2B,ICOSL,ZFP512B,FMR1,MAPK7,PCNT,MXD1,GMCL1,OCRL,UHRF1,FKBP10,GSTT1,SEPT7,ZDHHC4,RAC1,SIAE,VSIG2,SIPA1L2,PDZD4,PNCK,BCAP31,KMT2A,IFT46,TMEM25,SNX9,RANBP3,SLC9A3R2,TGFB1,ZFP40,PDCD2L,GTF2F1,PRKD1,GNMT,TMEM143,CHAF1A,TIMM44,BCAM,TOMM40,STK11,TBC1D8,CAR11,HCK,SUPT5,PEX19,DDR1,GRM3,DNMT1,CACNA1B,PNPLA6,CHN2,RAB23,HNRNPA2B1,CHD5,SENP3,PRLR,MSH6,MLXIP…
0.000414	3463	5152	906	0.176	0.262	TF:M02744_0	tf	80	Factor: Egr1; motif: NCCGCCCCCGCANN; match class: 0	BRAT1,EGFL6,CTTNBP2,PDGFB,KAT2B,SLC7A7,CHTOP,OCRL,ACP5,CNN1,FKBP10,UBL3,SIAE,NPAS1,SIPA1L2,PNCK,REC8,SNX9,SLC9A3R2,GOLGA2,AXL,TGFB1,PEX6,MRPL2,JAG2,STK11,CAR11,PLAG1,PEX19,KLC4,TFAM,GRM3,AKT2,HMOX2,DNMT1,CACNA1B,ZFP324,ARHGEF40,SGCE,CNN2,PLOD3,CHD5,MSH6,AGRP,APC,REEP5,SNF8,TBCB,OSGEP,KMT2B,SUSD2,CRIP1,ELOVL1,PDK1,STAMBP,VARS,M6PR,FANCE,DUS3L,HOMER1,MID1IP1,AP1B1,TAF7L,KCND1,TFCP2,KDSR,NXF2,PHLDA2…
0.000798	3493	5152	909	0.176	0.26	TF:M00139	tf	60	Factor: AhR; motif: CCYCNRRSTNGCGTGASA	DBT,TRAPPC10,PDGFB,FMR1,OXA1L,CHTOP,MAPK7,PCNT,UHRF1,MYG1,SRR,JUP,FKBP10,ESAM,PDZD4,PNCK,LTBP2,ANGPTL4,RANBP3,TGFB1,TOP3A,TBC1D8,SRI,DLGAP1,PLAG1,DDR1,AS3MT,ITPKC,TFAM,STAT3,DNMT1,PPAN,HIF3A,SGCE,PLOD3,SYT5,SENP3,ZFP287,MSH6,MLXIPL,NID1,INSR,MMP8,RSL1D1,REEP5,SRA1,TBCB,EPOR,CCDC159,GGT5,GGT1,SRM,APRT,CDC42,SULF2,GTPBP3,HERPUD2,OTOG,AKT1S1,SUGP1,DHDH,SNAPC2,DHDDS,TEX22,NANOG,TMEM167,MLKL,MED16,PRD…
0.00186	2728	5152	716	0.139	0.262	TF:M09685	tf	245	Factor: Fli-1; motif: NNNRCCGGAAGTGGN	CDC45,GPR107,TRAPPC10,GALNT1,KRIT1,FMR1,MAPK7,SNRNP27,AGPAT3,UHRF1,HARS,COL18A1,GSTT1,ZDHHC4,IDH3G,SSR4,IFT46,TRAPPC6A,IPO4,GTF2F1,PEX6,MEA1,JAG2,TOP3A,IL17RA,PNKP,TOMM40,SH3GL1,PRKCSH,SUPT5,ERCC1,ITPKC,TFAM,HMOX2,DNMT1,PPAN,PLOD3,SYT5,MSH6,MYL10,ATP4A,PCYT1A,SRA1,SNF8,TEP1,PTBP1,ZFP184,TSPAN31,TTC25,ZFP655,ALDH16A1,AP1B1,TNPO1,TFCP2,RPS25,RAVER1,AKT1S1,TBRG1,FUZ,SNAPC2,TMEM167,TIMM23,PRDM15,HPS5…
0.000754	3868	5152	1001	0.194	0.259	TF:M00491	tf	67	Factor: MAZR; motif: NSGGGGGGGGMCN	DBT,EGFL6,CTTNBP2,KAT2B,RAB5B,ICOSL,ZFP512B,OCRL,SRR,COL18A1,PAX9,COL1A1,FKBP10,MARVELD3,LRP3,RAC1,PNCK,BCAP31,ZIM1,RANBP3,HLTF,IKZF4,AXL,PLEKHA3,MRPL2,PLIN4,IL17RA,PNKP,STK11,SH3GL1,PLAG1,ELAVL3,DDR1,KLC4,COQ8B,BRINP2,STAT3,STAT5A,DNMT1,SGCE,CHD5,CD44,SLC2A9,DNAH2,MSH6,USP40,PCYT1A,MTHFD2,PARD6A,CNGA2,REEP5,SPO11,TPR,BC003331,CLCNKB,CDC42,SULF2,STAMBP,DUS3L,RAB25,PTTG1IP,MPO,MET,FPGS,TAF7L,TFCP2…
4.03e-08	5965	5152	1568	0.304	0.263	TF:M00982	tf	149	Factor: KROX; motif: CCCGCCCCCRCCCC	BRAT1,EGFL6,CTTNBP2,PDGFB,LOXL3,KAT2B,ICOSL,GNB1L,CHTOP,SCN4A,LMAN2L,MXD1,GMCL1,OCRL,ACP5,CNN1,COL1A1,FKBP10,SEPT7,RAC1,SIAE,VSIG2,ESAM,GRIA3,NPAS1,SIPA1L2,PNCK,BCAP31,LTBP2,KMT2A,PEG3,ANGPTL4,REC8,SNX9,ABHD3,TCHP,SLC9A3R2,GOLGA2,IKZF4,AXL,TGFB1,PRKD1,PEX6,MRPL2,JAG2,STK11,SH3GL1,CAR11,PLAG1,HCK,ATP8B3,ELAVL3,PEX19,IMPDH1,KLC4,BRD8,KIF20A,TFAM,FAM162A,GRM3,BRINP2,AKT2,COL5A3,DNMT1,CACNA1B,ZFP324,…
2.23e-06	9558	5152	2405	0.467	0.252	TF:M02835	tf	276	Factor: Zic1; motif: NNCCCCCGGGGGGG	BRAT1,IGSF5,GMPR,CDH4,ALOX12,EGFL6,CTTNBP2,GALNT1,PDGFB,KRIT1,LOXL3,KAT2B,RAB5B,ICOSL,ZFP512B,FMR1,GNB1L,SLC7A7,ICAM4,SCN4A,MAPK7,SEBOX,LMAN2L,MXD1,GMCL1,AGPAT3,UHRF1,ITGB7,MYG1,ACP5,CNN1,HARS,COL18A1,DEF8,PAX9,ITGA3,JUP,FKBP10,GSTT1,GSTT3,MARVELD3,UBL3,FOLH1,LRP3,CLPB,SEPT7,RAC1,VSIG2,NPAS1,SIPA1L2,PDZD4,IDH3G,SSR4,BCAP31,LTBP2,KMT2A,TRAPPC6A,STAT6,SNX9,RANBP3,SLC9A3R2,GOLGA2,AXL,TGFB1,PDCD2L,PR…
0.000798	752	5152	222	0.043	0.295	TF:M00223_1	tf	118	Factor: STAT; motif: TTCCCGKAA; match class: 1	OXA1L,IKZF4,PRKD1,MEA1,KEAP1,DDR1,COQ8B,PNPLA6,PLOD3,SYT5,HMOX1,MRVI1,GPR108,ELOVL1,TSPAN31,FPGS,STEAP4,EHMT2,TEX261,FHOD1,EFR3A,ACSF3,CASD1,NLRP5,GTF3A,LNX2,NBR1,BRCA1,MED24,ADA,2810408A11RIK,SMPDL3A,LAMA2,UHRF1BP1L,SLC16A7,SRGAP1,HELB,SLC36A2,SDC1,SMC6,DHRS7,SLC17A1,DDX41,CAST,SLF1,VCAN,TRIM23,DLG5,PDZD2,UTP23,NAGA,HDAC7,SHARPIN,MAF1,CHKB,CCDC14,PROS1,SON,LARP4,NOCT,SYMPK,SLC25A27,TBC1D5,CYP39A…
1.71e-07	4461	5152	1193	0.232	0.267	TF:M01113_1	tf	306	Factor: CACD; motif: CCACRCCC; match class: 1	CAV2,BRAT1,SCNN1G,EGFL6,PDGFB,LOXL3,RAB5B,ICOSL,GNB1L,GM38393,ICAM4,CHTOP,MAPK7,GMCL1,OCRL,UHRF1,ACP5,COL18A1,DEF8,ITGA3,FKBP10,HOXC6,GSTT1,GSTT3,CLPB,UBA1,ESAM,NPAS1,SIPA1L2,PNCK,BCAP31,TRAPPC6A,STAT6,ZIM1,ANGPTL4,RANBP3,HLTF,TCHP,PRKD1,MEA1,TMEM143,ATG4D,QTRT1,PLIN4,IL17RA,PNKP,BCAM,TBC1D8,CAR11,HCK,KEAP1,ATP8B3,SUPT5,AS3MT,RUVBL2,GRM3,STAT5A,DNAJA3,HMOX2,COL5A3,CACNA1B,IKBKG,HIF3A,ZFP324,ARHGE…
9.3e-11	7231	5152	1903	0.369	0.263	TF:M05665	tf	35	Factor: Sp3; motif: AGGGCGG	BRAT1,GPR107,CDH4,ALOX12,RTCA,TRAPPC10,EGFL6,GALNT1,KAT2B,ICOSL,FMR1,MAPK7,LMAN2L,PCNT,MXD1,OCRL,AGPAT3,UHRF1,SRR,ACP5,HARS,COL18A1,COL1A1,ITGA3,JUP,FKBP10,LRP3,SEPT7,ZDHHC4,GRIA3,PDZD4,BCAP31,LTBP2,KMT2A,TMEM25,TRAPPC6A,NARFL,TIAM1,SLC9A3R2,GOLGA2,TGFB1,ZFP40,PRKD1,PLEKHA3,GNMT,JAG2,TOP3A,ATG4D,QTRT1,IL17RA,BCAM,TOMM40,STK11,SRI,DVL3,PLAG1,HCK,KEAP1,ATP8B3,ELAVL3,SUPT5,IMPDH1,DDR1,GRM3,BRINP2,ST…
3.73e-07	7858	5152	2012	0.391	0.256	TF:M01588	tf	266	Factor: GKLF; motif: GCCMCRCCCNNN	CAV2,BRAT1,NALCN,GMPR,CDH4,DBT,TRAPPC10,EGFL6,CTTNBP2,PDGFB,KRIT1,LOXL3,FMR1,GNB1L,ICAM4,CHTOP,MAPK7,MXD1,UHRF1,MYG1,ACP5,COL1A1,ITGA3,JUP,FKBP10,HOXC6,GSTT1,UBL3,CLPB,RAC1,UBA1,SIAE,ESAM,SIPA1L2,PDZD4,PNCK,BCAP31,KMT2A,IFT46,TMEM25,TRAPPC6A,STAT6,PEG3,CD320,REC8,RANBP3,SLC9A3R2,GOLGA2,TGFB1,GTF2F1,PRKD1,MRPL2,MEA1,JAG2,ATG4D,QTRT1,PLIN4,IL17RA,PNKP,BCAM,TOMM40,STK11,TBC1D8,DVL3,HCK,ATP8B3,PEX19,…
7.37e-13	13460	5152	3390	0.658	0.252	TF:M02874	tf	247	Factor: IRF6; motif: NNNACTCYCGGKNNN	CDC45,CAV2,FER,BRAT1,SDHD,CDH4,ALOX12,RTCA,NDUFA9,CTTNBP2,GALNT1,PDGFB,KRIT1,LOXL3,KAT2B,RAB5B,ICOSL,ZFP512B,FMR1,GNB1L,OXA1L,ICAM4,CHTOP,MAPK7,COL6A1,GMCL1,SNRNP27,OCRL,UHRF1,ITGB7,MYG1,ACP5,HARS,TMEM79,DEF8,PAX9,COL1A1,ITGA3,JUP,FKBP10,HOXC6,MARVELD3,UBL3,CHORDC1,LRP3,DSG4,CLPB,SEPT7,RAC1,SIAE,VSIG2,ESAM,GRIA3,NPAS1,SIPA1L2,PDZD4,IDH3G,PNCK,SSR4,BCAP31,LTBP2,KMT2A,IFT46,TMEM25,TRAPPC6A,STAT6,PE…
1.89e-18	8954	5152	2387	0.463	0.267	TF:M00932	tf	239	Factor: Sp1; motif: NNGGGGCGGGGNN	CAV2,BRAT1,SCNN1G,GMPR,CDH4,ALOX12,RTCA,DBT,TRAPPC10,CTTNBP2,GALNT1,LOXL3,KAT2B,ICOSL,FMR1,SLC7A7,CHTOP,SCN4A,MAPK7,LMAN2L,MXD1,GMCL1,SNRNP27,OCRL,AGPAT3,UHRF1,SRR,ACP5,CNN1,COL18A1,ITGA3,FKBP10,HOXC6,UBL3,SEPT7,RAC1,SIAE,ESAM,GRIA3,NPAS1,SIPA1L2,PDZD4,IDH3G,PNCK,SSR4,BCAP31,LTBP2,KMT2A,IFT46,TMEM25,STAT6,PEG3,REC8,SNX9,HLTF,ABHD3,TCHP,SLC9A3R2,GOLGA2,IKZF4,AXL,TGFB1,ZFP40,PRKD1,PEX6,MRPL2,MEA1,J…
0.0477	3660	5152	918	0.178	0.251	TF:M07312	tf	224	Factor: ATF-2; motif: NNTGACGTCAN	CAV2,SCNN1G,TRAPPC10,PDGFB,RAB5B,OXA1L,MXD1,SNRNP27,TMEM79,PAX9,FKBP10,MARVELD3,UBL3,SEPT7,UBA1,NPAS1,IDH3G,SSR4,PEG3,HLTF,GOLGA2,GTF2F1,TOMM40,STK11,MRPL4,AP1M2,PRKCSH,AS3MT,HAS1,STAT3,AKT2,PPAN,PLOD3,HNRNPA2B1,CHD5,MSH6,PAN2,PARD6A,RSL1D1,PEX1,SRA1,SNF8,CDKAL1,OSGEP,ACTN3,ZDHHC24,APRT,CDC42,ZFP184,TSPAN31,MSH5,DIO2,ZFP655,EMC10,HERPUD2,HTR3B,RAB25,RPL10,OIT3,APOL7A,TNFRSF22,PDHX,AKT1S1,SUGP1,CP…
0.000148	7933	5152	1991	0.386	0.251	TF:M01989	tf	96	Factor: Ets2; motif: ACCGGAWRYN	CDC45,BRAT1,SDHD,GPR107,ALOX12,RTCA,DBT,TRAPPC10,NDUFA9,GALNT1,KRIT1,MYO18A,LOXL3,KAT2B,ZFP512B,FMR1,SCN4A,MAPK7,PCNT,GMCL1,SNRNP27,OCRL,UHRF1,MYG1,HARS,COL18A1,ITGA3,GSTT1,GSTT3,UBL3,CHORDC1,SEPT7,ZDHHC4,RAC1,UBA1,GRIA3,NPAS1,IDH3G,SSR4,BCAP31,IFT46,TMEM25,TRAPPC6A,STAT6,ANGPTL4,IPO4,RANBP3,RGS20,TCHP,GOLGA2,PON1,TGFB1,GTF2F1,CLPP,PEX6,MEA1,TMEM143,JAG2,TOP3A,QTRT1,IL17RA,PNKP,BCAM,TOMM40,STK11,…
2.7e-09	10585	5152	2685	0.521	0.254	TF:M07380_0	tf	208	Factor: E2F-4; motif: NTTTCSCGCC; match class: 0	CDC45,SDHD,GPR107,NALCN,SCNN1G,GMPR,CDH4,RTCA,CTTNBP2,GALNT1,PDGFB,KRIT1,KAT2B,ZFP512B,FMR1,SLC7A7,MAPK7,LMAN2L,PCNT,MXD1,GMCL1,SNRNP27,OCRL,AGPAT3,UHRF1,MYG1,ACP5,PAX9,COL1A1,ITGA3,JUP,FKBP10,GSTT1,UBL3,FOLH1,SEPT7,ZDHHC4,RAC1,UBA1,SIAE,ESAM,NPAS1,SIPA1L2,PDZD4,IDH3G,PNCK,SSR4,BCAP31,LTBP2,KMT2A,IFT46,TMEM25,TRAPPC6A,PEG3,IPO4,SNX9,RANBP3,TCHP,SLC9A3R2,AXL,TGFB1,ZFP40,PDCD2L,PRKD1,PEX6,MRPL2,MEA…
7.49e-05	5306	5152	1366	0.265	0.257	TF:M05599	tf	111	Factor: WT1; motif: NGCGGGGGGGTSMMCYN	NALCN,RTCA,TRAPPC10,CTTNBP2,GALNT1,RAB5B,ICOSL,ZFP512B,LMAN2L,MXD1,AGPAT3,ACP5,FKBP10,CHORDC1,LRP3,SEPT7,RAC1,SIAE,ESAM,PDZD4,PNCK,BCAP31,LTBP2,KMT2A,SNX9,SLC9A3R2,GOLGA2,IKZF4,AXL,TGFB1,CLPP,PRKD1,PLEKHA3,MRPL2,IL17RA,PNKP,STK11,SH3GL1,DVL3,KEAP1,IMPDH1,KLC4,AS3MT,COQ8B,TFAM,FAM162A,STAT3,STAT5A,AKT2,CACNA1B,SGCE,CHN2,CNN2,RAB23,PLOD3,HNRNPA2B1,CHD5,DNAH2,MSH6,PCYT1A,MTHFD2,AGRP,CNGA2,REEP5,EPHB…
6.23e-14	20047	5152	4838	0.939	0.241	TF:M01822_1	tf	78	Factor: CPBP; motif: SNCCCNN; match class: 1	CDC45,CAV2,FER,BRAT1,ITGB2L,IGSF5,SDHD,GPR107,NALCN,SCNN1G,GMPR,CDH4,ALOX12,RTCA,DBT,TRAPPC10,NDUFA9,EGFL6,CTTNBP2,GALNT1,PDGFB,KRIT1,MYO18A,LOXL3,KAT2B,RAB5B,ICOSL,SERPINF1,ZFP512B,FMR1,GNB1L,GM38393,SLC7A7,OXA1L,ICAM4,CHTOP,SCN4A,MAPK7,SEBOX,COL6A1,LMAN2L,PCNT,MXD1,GMCL1,SNRNP27,OCRL,AGPAT3,UHRF1,ITGB7,MYG1,SRR,ACP5,CNN1,VPS50,HARS,TMEM79,COL18A1,DEF8,PAX9,COL1A1,ITGA3,JUP,FKBP10,HOXC6,GSTT1,GS…
1.36e-11	9506	5152	2456	0.477	0.258	TF:M02933	tf	37	Factor: ZF5; motif: GYCGCGCARNGCNN	CAV2,NALCN,GMPR,CDH4,RTCA,DBT,EGFL6,CTTNBP2,GALNT1,PDGFB,KRIT1,KAT2B,RAB5B,ICOSL,ZFP512B,FMR1,GNB1L,ICAM4,CHTOP,MAPK7,LMAN2L,PCNT,MXD1,GMCL1,SNRNP27,AGPAT3,UHRF1,MYG1,SRR,ACP5,HARS,ITGA3,HOXC6,MARVELD3,UBL3,CHORDC1,LRP3,SEPT7,ZDHHC4,RAC1,SIAE,ESAM,GRIA3,NPAS1,SIPA1L2,PDZD4,IDH3G,PNCK,SSR4,LTBP2,KMT2A,TMEM25,PEG3,ANGPTL4,SNX9,RANBP3,HLTF,SLC9A3R2,GOLGA2,IKZF4,AXL,TGFB1,PDCD2L,CLPP,PRKD1,PLEKHA3,PE…
8.64e-05	6206	5152	1582	0.307	0.255	TF:M01980	tf	176	Factor: Elf5; motif: CSMGGAARTN	CDC45,SDHD,GPR107,RTCA,DBT,TRAPPC10,NDUFA9,KRIT1,MYO18A,KAT2B,RAB5B,ZFP512B,FMR1,GNB1L,OXA1L,CHTOP,MAPK7,COL6A1,GMCL1,SNRNP27,OCRL,UHRF1,MYG1,ACP5,HARS,COL18A1,ITGA3,HOXC6,GSTT1,MARVELD3,UBL3,CHORDC1,SEPT7,ZDHHC4,VSIG2,TMEM25,TRAPPC6A,ANGPTL4,IPO4,SNX9,SLC9A3R2,PON1,GTF2F1,PRKD1,PLEKHA3,PEX6,MEA1,TOP3A,PNKP,TOMM40,STK11,SH3GL1,KEAP1,PRKCSH,SUPT5,KLC4,ERCC1,CP,ITPKC,COQ8B,TFAM,FAM162A,GRM3,STAT3,A…
0.000827	13009	5152	3169	0.615	0.244	TF:M00327	tf	24	Factor: Pax-3; motif: NNNNNNCGTCACGSTYNNNNN	CDC45,CAV2,BRAT1,SDHD,GPR107,SCNN1G,CDH4,RTCA,DBT,TRAPPC10,NDUFA9,KRIT1,LOXL3,KAT2B,RAB5B,ZFP512B,FMR1,OXA1L,ICAM4,CHTOP,MAPK7,SEBOX,LMAN2L,PCNT,GMCL1,SNRNP27,AGPAT3,MYG1,SRR,CNN1,VPS50,HARS,DEF8,PAX9,JUP,FKBP10,HOXC6,GSTT1,MARVELD3,UBL3,CHORDC1,LRP3,SEPT7,RAC1,CPA3,UBA1,VSIG2,GRIA3,NPAS1,PDZD4,IDH3G,PNCK,SSR4,BCAP31,KMT2A,TMEM25,TRAPPC6A,ZIM1,ANGPTL4,IPO4,REC8,SNX9,RANBP3,HLTF,RGS20,ABHD3,TIAM1,…
0.000681	256	5152	88	0.017	0.344	TF:M01742_0	tf	164	Factor: Zfp206; motif: TGCGCAKGCGC; match class: 0	MAPK7,GMCL1,MEA1,TMEM143,PNKP,DNMT1,SPO11,ARPC2,NXF2,MOCS2,PSMA2,MRPL32,ZFP334,STXBP5,CEP57L1,SH3YL1,NF1,LSM12,ARSK,BTF3,ZFYVE16,CCT5,PDXDC1,PIGP,SETD4,TUBA1B,TBC1D5,POLH,ROCK1,MIB1,MAP3K2,SHMT2,SYCE1,SMAP1,TRP53BP2,COG6,SLC33A1,PTGR1,USO1,ZFP248,CDK16,ZFP300,MTMR2,JAM3,BSN,GPR19,TTC37,LENG8,FAM122B,NDUFA13,FAM13B,RFXAP,MAP4K1,PPFIA1,WDHD1,PHC3,OPA1,USP5,ZFP653,SUPT3,MTG1,HEATR5B,LRP1,TTC3,MIER2,…
1.9e-08	8518	5152	2186	0.424	0.257	TF:M07461	tf	74	Factor: KLF; motif: GGGNGGGG	CAV2,BRAT1,GPR107,NALCN,ALOX12,NDUFA9,CTTNBP2,PDGFB,KRIT1,KAT2B,ICOSL,SERPINF1,GM38393,ICAM4,SCN4A,MAPK7,COL6A1,LMAN2L,PCNT,OCRL,UHRF1,ITGB7,SRR,CNN1,TMEM79,COL18A1,DEF8,COL1A1,ITGA3,JUP,FKBP10,HOXC6,GSTT1,GSTT3,MARVELD3,FOLH1,SEPT7,RAC1,CPA3,UBA1,SIAE,ESAM,GRIA3,NPAS1,SIPA1L2,PDZD4,PNCK,BCAP31,TRAPPC6A,ZIM1,IPO4,REC8,SNX9,RANBP3,HLTF,ABHD3,TCHP,SLC9A3R2,GOLGA2,AXL,TGFB1,CLPP,PEX6,MRPL2,MEA1,TMEM…
4.49e-06	12033	5152	2981	0.579	0.248	TF:M00144_0	tf	46	Factor: Pax-5; motif: RRMSWGANWYCTNRAGCGKRACSRYNSM; match class: 0	CDC45,ITGB2L,GPR107,SCNN1G,CDH4,ALOX12,DBT,TRAPPC10,NDUFA9,EGFL6,GALNT1,KRIT1,LOXL3,KAT2B,ZFP512B,FMR1,GNB1L,GM38393,ICAM4,CHTOP,SCN4A,MAPK7,PCNT,MXD1,GMCL1,SNRNP27,OCRL,UHRF1,MYG1,SRR,CNN1,HARS,TMEM79,DEF8,PAX9,JUP,FKBP10,GSTT1,GSTT3,MARVELD3,UBL3,LRP3,CLPB,SEPT7,ZDHHC4,RAC1,UBA1,SIAE,VSIG2,SIPA1L2,IDH3G,PNCK,SSR4,BCAP31,LTBP2,KMT2A,TMEM25,TRAPPC6A,STAT6,ANGPTL4,CD320,IPO4,REC8,SNX9,RANBP3,HLTF,…
1.25e-05	4952	5152	1291	0.251	0.261	TF:M01837	tf	136	Factor: FKLF; motif: BGGGNGGVMD	BRAT1,GMPR,TRAPPC10,EGFL6,CTTNBP2,KAT2B,GNB1L,ICAM4,SCN4A,MXD1,OCRL,CNN1,COL1A1,JUP,FKBP10,MARVELD3,UBL3,VSIG2,SIPA1L2,BCAP31,KMT2A,SNX9,RANBP3,SLC9A3R2,GOLGA2,IKZF4,AXL,TGFB1,ZFP40,PLEKHA3,MEA1,TMEM143,IL17RA,BCAM,TBC1D8,DVL3,HCK,PEX19,DDR1,KLC4,FAM162A,BRINP2,STAT3,AKT2,DNAJA3,HMOX2,DNMT1,IKBKG,PTPN6,ARHGEF40,CHD5,CD44,SLC2A9,DNAH2,NID1,USP40,INSR,ATP4A,PCYT1A,GPR108,CNGA2,REEP5,PEX1,P2RX5,TRPV…
0.0217	375	5152	112	0.022	0.299	TF:M02758	tf	235	Factor: GCMa; motif: NNNNACCCGCATNNNN	PDGFB,CLPB,GRIA3,LTBP2,GOLGA2,DNMT1,RAB23,SRM,GTPBP3,CD163,FUZ,CMC2,ADAMTSL4,ADA,ANXA6,CEP95,TRIP10,ELANE,PDIA6,ROCK2,TMEM94,PPP2R5E,VCAN,NEK4,TGDS,DAD1,TMEM114,CD86,BMP15,SLC23A1,ERCC3,FASN,NABP2,MYO1A,DNM1,ITGAV,SLC12A6,RTF1,NFATC2,VANGL1,FMO5,NSMAF,NASP,CYP4A14,AGO3,ESPN,PDGFRA,VPS33A,CDX2,FAM3C,DYNC1I1,PGM2L1,PAK1,WAS,SCRG1,CENPN,SESN3,PDE4A,ELOVL4,ME1,TRIB1,UBA5,LAMA1,ACSL3,OGFOD1,FARP2,AGPA…
6.73e-05	11859	5152	2922	0.567	0.246	TF:M01770	tf	131	Factor: XBP-1; motif: WNNGMCACGTC	CDC45,FER,BRAT1,GPR107,CDH4,RTCA,DBT,TRAPPC10,CTTNBP2,GALNT1,PDGFB,KRIT1,MYO18A,LOXL3,RAB5B,ICOSL,SERPINF1,ZFP512B,SLC7A7,OXA1L,SCN4A,MAPK7,SEBOX,COL6A1,LMAN2L,UHRF1,MYG1,SRR,ACP5,CNN1,TMEM79,PAX9,ITGA3,FKBP10,GSTT1,MARVELD3,FOLH1,LRP3,CLPB,SEPT7,RAC1,UBA1,ESAM,GRIA3,NPAS1,PDZD4,IDH3G,SSR4,BCAP31,KMT2A,IFT46,TRAPPC6A,STAT6,NARFL,ANGPTL4,REC8,SNX9,RANBP3,HLTF,TCHP,TIAM1,SLC9A3R2,GOLGA2,PON1,TGFB1,…
1.57e-13	15368	5152	3829	0.743	0.249	TF:M07289_0	tf	51	Factor: GKLF; motif: NNNRGGNGNGGSN; match class: 0	CDC45,CAV2,BRAT1,ITGB2L,IGSF5,GPR107,NALCN,SCNN1G,GMPR,CDH4,ALOX12,DBT,TRAPPC10,NDUFA9,EGFL6,CTTNBP2,GALNT1,PDGFB,MYO18A,LOXL3,KAT2B,RAB5B,ICOSL,ZFP512B,FMR1,GNB1L,GM38393,SLC7A7,ICAM4,CHTOP,SCN4A,MAPK7,COL6A1,LMAN2L,PCNT,MXD1,GMCL1,OCRL,AGPAT3,UHRF1,ITGB7,SRR,ACP5,CNN1,VPS50,TMEM79,COL18A1,DEF8,PAX9,COL1A1,ITGA3,FKBP10,HOXC6,GSTT1,GSTT3,MARVELD3,UBL3,FOLH1,LRP3,SEPT7,RAC1,CPA3,UBA1,SIAE,ESAM,GRI…
0.000574	7857	5152	1962	0.381	0.25	TF:M01214	tf	75	Factor: ESE-1; motif: NSMGGAARTN	CDC45,FER,BRAT1,SDHD,GPR107,RTCA,DBT,TRAPPC10,NDUFA9,GALNT1,KRIT1,MYO18A,KAT2B,ZFP512B,FMR1,CHTOP,MAPK7,COL6A1,PCNT,GMCL1,SNRNP27,OCRL,AGPAT3,UHRF1,MYG1,ACP5,HARS,COL18A1,ITGA3,GSTT1,CHORDC1,LRP3,SEPT7,ZDHHC4,RAC1,GRIA3,NPAS1,IFT46,TMEM25,TRAPPC6A,ANGPTL4,IPO4,SNX9,ABHD3,SLC9A3R2,GOLGA2,PON1,GTF2F1,CLPP,PLEKHA3,PEX6,MEA1,TMEM143,TOP3A,QTRT1,IL17RA,TIMM44,PNKP,TOMM40,SRI,SH3GL1,MRPL4,KEAP1,PRKCSH,…
0.00965	10582	5152	2579	0.501	0.244	TF:M07602	tf	151	Factor: CP2; motif: NNNNCCAGNCNN	BRAT1,ITGB2L,NALCN,SCNN1G,ALOX12,DBT,GALNT1,PDGFB,KRIT1,LOXL3,KAT2B,ICOSL,ZFP512B,GM38393,SLC7A7,MAPK7,SEBOX,COL6A1,LMAN2L,PCNT,MXD1,AGPAT3,UHRF1,MYG1,HARS,DEF8,PAX9,COL1A1,ITGA3,JUP,FKBP10,HOXC6,GSTT3,MARVELD3,UBL3,LRP3,DSG4,CLPB,SEPT7,CPA3,SIAE,VSIG2,NPAS1,IFT46,PEG3,ZIM1,NARFL,ANGPTL4,IPO4,REC8,HLTF,RGS20,TCHP,GOLGA2,AXL,TGFB1,ZFP40,PRKD1,PEX6,MEA1,GNMT,ATG4D,PLIN4,IL17RA,CD36,TIMM44,PNKP,STK1…
0.00213	4153	5152	1063	0.206	0.256	TF:M01972_0	tf	4	Factor: EGR-1; motif: TGCGTGGGCGK; match class: 0	BRAT1,SDHD,SCNN1G,PDGFB,LOXL3,KAT2B,ICOSL,GM38393,SLC7A7,CHTOP,SCN4A,MXD1,OCRL,COL18A1,DEF8,FKBP10,UBL3,SIAE,VSIG2,NPAS1,SIPA1L2,PDZD4,IDH3G,PNCK,SSR4,TMEM25,ANGPTL4,REC8,SNX9,SLC9A3R2,AXL,TGFB1,PEX6,JAG2,TOP3A,IL17RA,BCAM,SRI,DVL3,PLAG1,HCK,KEAP1,ATP8B3,PRKCSH,ERCC1,COQ8B,BRD8,KIF20A,FAM162A,GRM3,BRINP2,STAT3,CACNA1B,ZFP324,SGCE,GHRHR,CNN2,POLR2E,PLOD3,HNRNPA2B1,AGRP,APC,REEP5,SMPD4,P2RX5,EPHB3,…
8.92e-12	7530	5152	1986	0.385	0.264	TF:M02036_0	tf	114	Factor: WT1; motif: CGCCCCCNCN; match class: 0	BRAT1,GMPR,TRAPPC10,NDUFA9,EGFL6,CTTNBP2,GALNT1,PDGFB,LOXL3,KAT2B,ICOSL,ZFP512B,FMR1,GNB1L,SLC7A7,CHTOP,LMAN2L,MXD1,GMCL1,OCRL,ACP5,CNN1,COL18A1,COL1A1,JUP,FKBP10,GSTT1,UBL3,LRP3,CLPB,SEPT7,SIAE,ESAM,GRIA3,NPAS1,SIPA1L2,PNCK,LTBP2,KMT2A,PEG3,ANGPTL4,IPO4,REC8,SNX9,ABHD3,SLC9A3R2,GOLGA2,IKZF4,AXL,TGFB1,PRKD1,PEX6,MRPL2,TMEM143,JAG2,STK11,SH3GL1,CAR11,PLAG1,CCDC65,ELAVL3,PEX19,IMPDH1,KLC4,ERCC1,AS3…
6.53e-07	5436	5152	1425	0.277	0.262	TF:M00920	tf	55	Factor: E2F; motif: NKCGCGCSAAAN	CDC45,CAV2,BRAT1,EGFL6,CTTNBP2,PDGFB,KRIT1,RAB5B,ICOSL,FMR1,SLC7A7,OXA1L,MXD1,SNRNP27,AGPAT3,UHRF1,MYG1,ITGA3,FKBP10,GSTT1,SEPT7,ZDHHC4,NPAS1,SIPA1L2,BCAP31,LTBP2,IFT46,TMEM25,STAT6,PEG3,RANBP3,HLTF,GOLGA2,AXL,TGFB1,PDCD2L,GTF2F1,PRKD1,PEX6,MEA1,QTRT1,CHAF1A,PNKP,TOMM40,STK11,TBC1D8,BCL2L12,SH3GL1,PLAG1,HCK,MRPL4,PRKCSH,SUPT5,RUVBL2,GRM3,DNMT1,CACNA1B,KIFC2,HIF3A,ARHGEF40,SGCE,POLR2E,PLOD3,HNRNPA…
0.00261	2242	5152	594	0.115	0.265	TF:M00225_1	tf	193	Factor: STAT3; motif: NGNNATTTCCSGGAARTGNNN; match class: 1	NDUFA9,OXA1L,CHTOP,COL6A1,SNRNP27,ACP5,VPS50,HLTF,IKZF4,PRKD1,TOP3A,SRI,KEAP1,PEX19,DDR1,ERCC1,COQ8B,RUVBL2,AKT2,PNPLA6,SYT5,HMOX1,GPR108,RSL1D1,SNF8,EPOR,TEP1,ELOVL1,APRT,CNP,GTPBP3,OTOG,FPGS,RPS25,RBM25,SNAPC2,STEAP4,MLKL,LYPD8,TEX261,FHOD1,ADAMTS13,TMEM208,CASD1,SLAMF1,ARNT,NLRP5,GTF3A,LNX2,BIK,TOX4,NBR1,BRCA1,MED24,PSMD3,CDC6,ADA,SGK2,2810408A11RIK,TCAF3,MAP2K3,ATP6AP1,TMC4,IYD,VIP,LTV1,CCDC5…
1.88e-06	7225	5152	1851	0.359	0.256	TF:M05494_0	tf	182	Factor: Egr-2; motif: GCGTGGGCGG; match class: 0	BRAT1,SDHD,SCNN1G,GMPR,CDH4,CTTNBP2,GALNT1,PDGFB,KRIT1,KAT2B,ICOSL,FMR1,GNB1L,CHTOP,SCN4A,MXD1,OCRL,AGPAT3,UHRF1,SRR,COL18A1,FKBP10,UBL3,LRP3,SEPT7,RAC1,SIAE,VSIG2,GRIA3,NPAS1,SIPA1L2,PDZD4,IDH3G,PNCK,SSR4,BCAP31,LTBP2,KMT2A,TMEM25,ANGPTL4,IPO4,REC8,SNX9,SLC9A3R2,AXL,TGFB1,ZFP40,PDCD2L,PRKD1,PLEKHA3,PEX6,MEA1,JAG2,QTRT1,IL17RA,STK11,TBC1D8,SRI,DVL3,PLAG1,HCK,KEAP1,ATP8B3,CCDC65,PRKCSH,ELAVL3,IMPD…
0.00121	6365	5152	1600	0.311	0.251	TF:M01199	tf	20	Factor: RNF96; motif: BCCCGCRGCC	CAV2,BRAT1,SDHD,CDH4,RTCA,TRAPPC10,CTTNBP2,GALNT1,PDGFB,KRIT1,KAT2B,GNB1L,GM38393,SLC7A7,MAPK7,LMAN2L,PCNT,MXD1,OCRL,AGPAT3,UHRF1,SRR,VPS50,COL1A1,ITGA3,GSTT1,UBL3,LRP3,SEPT7,RAC1,NPAS1,SIPA1L2,PDZD4,KMT2A,PEG3,SNX9,RANBP3,GOLGA2,TGFB1,PRKD1,PLEKHA3,MEA1,GNMT,JAG2,ATG4D,CHAF1A,TOMM40,TBC1D8,DVL3,PLAG1,KEAP1,CCDC65,PRKCSH,ELAVL3,SUPT5,IMPDH1,KLC4,AS3MT,KPNA6,TFAM,FAM162A,AKT2,CACNA1B,HIF3A,ARHGEF4…
0.0101	7356	5152	1817	0.353	0.247	TF:M00322	tf	105	Factor: c-Myc:Max; motif: GCCAYGYGSN	BRAT1,TRAPPC10,PDGFB,KRIT1,ICOSL,SERPINF1,ZFP512B,SLC7A7,ICAM4,LMAN2L,GMCL1,SNRNP27,AGPAT3,UHRF1,MYG1,ACP5,TMEM79,COL18A1,COL1A1,ITGA3,JUP,LRP3,ZDHHC4,UBA1,SIPA1L2,PDZD4,IDH3G,PNCK,SSR4,STAT6,ANGPTL4,CD320,IPO4,SNX9,SLC9A3R2,GOLGA2,PON1,TGFB1,PDCD2L,CLPP,PLEKHA3,PEX6,GNMT,JAG2,TOP3A,ATG4D,QTRT1,STK11,TBC1D8,BCL2L12,PLAG1,KEAP1,CCDC65,ELAVL3,PEX19,IMPDH1,HAS1,KPNA6,TFAM,FAM162A,GRM3,STAT3,STAT5A,H…
0.0135	1943	5152	510	0.099	0.262	TF:M00457_1	tf	225	Factor: STAT5A; motif: NAWTTCYNGGAANYN; match class: 1	OXA1L,COL6A1,SNRNP27,ACP5,IKZF4,PRKD1,SRI,KEAP1,PEX19,ERCC1,COQ8B,RUVBL2,PNPLA6,SYT5,HMOX1,MRVI1,GPR108,SPO11,SNF8,ARPC2,ELOVL1,NSMF,APRT,TSPAN31,GTPBP3,ZFP655,PDCL,OTOG,FPGS,OIT3,UBP1,RPS25,RBM25,STEAP4,MLKL,TEX261,FHOD1,CASD1,SLAMF1,ARNT,NLRP5,ATP1B4,CR1L,GTF3A,LNX2,NBR1,BRCA1,MED24,PSMD3,ADA,SGK2,MYO1B,2810408A11RIK,TCAF3,MAP2K3,ATP6AP1,IYD,VIP,SLC22A16,CCDC59,LAMA2,KERA,UHRF1BP1L,HAL,HKDC1,SL…
3.47e-06	7336	5152	1874	0.364	0.255	TF:M03944_0	tf	220	Factor: Zfp740; motif: NCCCCCCCAC; match class: 0	CAV2,IGSF5,GPR107,GMPR,CDH4,DBT,EGFL6,CTTNBP2,GALNT1,MYO18A,LOXL3,KAT2B,RAB5B,ICOSL,ZFP512B,SCN4A,MAPK7,COL6A1,OCRL,UHRF1,ITGB7,SRR,ACP5,COL18A1,PAX9,COL1A1,ITGA3,FKBP10,GSTT1,MARVELD3,LRP3,RAC1,GRIA3,NPAS1,PDZD4,PNCK,BCAP31,KMT2A,TMEM25,TRAPPC6A,STAT6,PEG3,ZIM1,SNX9,RANBP3,HLTF,TCHP,GOLGA2,IKZF4,AXL,TGFB1,CLPP,PLEKHA3,PEX6,MRPL2,JAG2,PLIN4,CHAF1A,IL17RA,PNKP,TOMM40,STK11,BCL2L12,SH3GL1,DVL3,PLAG…
0.0056	794	5152	226	0.044	0.285	TF:M00975_1	tf	226	Factor: RFX; motif: SHGTTGCSN; match class: 1	GM38393,LMAN2L,BCAP31,PEG3,PEX6,IKBKG,POLR2E,SYT5,SRA1,TEP1,KMT2B,GGT5,NSMF,TTC25,FUZ,TEX22,DEDD,SLAMF1,PPT2,NLRP5,ADA,PIGT,HNF4A,KRT10,LTV1,SLC5A8,MRPL22,SMC6,CMPK2,MYH3,DHRS7,TECPR2,CINP,PDE8B,4930452B06RIK,DHRS4,PDXDC1,ITSN1,MOSPD1,KCNK5,BMP15,CCNDBP1,AARS2,CNPY3,LIMS2,LTB,ZFP91,ALDH3B1,MAOA,EFHC2,TOLLIP,LZTFL1,TBL1X,DGKA,IL23A,GLI1,TSPAN4,IQCA,TFCP2L1,ATP2B4,PARP1,ERMN,FCNB,MAMDC4,SLC12A6,ADA…
3.08e-17	14381	5152	3637	0.706	0.253	TF:M08995	tf	173	Factor: CTCF; motif: NAGGGGGCGCNNKNNNN	BRAT1,GPR107,NALCN,GMPR,CDH4,RTCA,DBT,TRAPPC10,NDUFA9,EGFL6,CTTNBP2,GALNT1,PDGFB,KRIT1,MYO18A,LOXL3,KAT2B,RAB5B,ICOSL,ZFP512B,FMR1,GNB1L,GM38393,SLC7A7,ICAM4,CHTOP,SCN4A,MAPK7,COL6A1,LMAN2L,MXD1,GMCL1,SNRNP27,OCRL,MYG1,SRR,ACP5,CNN1,COL18A1,PAX9,COL1A1,ITGA3,JUP,FKBP10,HOXC6,GSTT1,MARVELD3,UBL3,FOLH1,LRP3,CLPB,SEPT7,RAC1,CPA3,UBA1,SIAE,ESAM,GRIA3,NPAS1,SIPA1L2,PDZD4,IDH3G,PNCK,SSR4,BCAP31,LTBP2,K…
6.36e-07	6969	5152	1796	0.349	0.258	TF:M00430_0	tf	187	Factor: E2F-1; motif: NTTSGCGG; match class: 0	CDC45,BRAT1,GPR107,SCNN1G,GMPR,RTCA,TRAPPC10,NDUFA9,GALNT1,PDGFB,KRIT1,RAB5B,ICOSL,ZFP512B,FMR1,GNB1L,OXA1L,ICAM4,CHTOP,LMAN2L,PCNT,GMCL1,AGPAT3,UHRF1,MYG1,SRR,ACP5,PAX9,COL1A1,ITGA3,FKBP10,GSTT1,SEPT7,RAC1,UBA1,VSIG2,NPAS1,BCAP31,KMT2A,TMEM25,STAT6,PEG3,SNX9,RANBP3,HLTF,TCHP,GOLGA2,TGFB1,PDCD2L,GTF2F1,CLPP,PRKD1,PEX6,MEA1,GNMT,TOP3A,QTRT1,CHAF1A,PNKP,STK11,TBC1D8,SRI,BCL2L12,SH3GL1,DVL3,DLGAP1,P…
2.8e-05	5211	5152	1349	0.262	0.259	TF:M02834_0	tf	92	Factor: Zfp740; motif: NNNCCCCCCCCMNNNN; match class: 0	GMPR,DBT,EGFL6,CTTNBP2,KAT2B,RAB5B,ICOSL,ZFP512B,MAPK7,COL6A1,OCRL,SRR,COL18A1,PAX9,COL1A1,FKBP10,MARVELD3,LRP3,RAC1,GRIA3,PDZD4,PNCK,BCAP31,KMT2A,TMEM25,TRAPPC6A,ZIM1,RANBP3,HLTF,TCHP,IKZF4,AXL,PLEKHA3,PEX6,MRPL2,PLIN4,IL17RA,PNKP,TOMM40,STK11,SH3GL1,DVL3,PLAG1,KEAP1,ELAVL3,SUPT5,DDR1,KLC4,COQ8B,BRINP2,STAT3,STAT5A,AKT2,HMOX2,DNMT1,PPAN,SGCE,HNRNPA2B1,CHD5,CD44,SLC2A9,DNAH2,MSH6,USP40,INSR,PCYT1…
0.00134	866	5152	250	0.049	0.289	TF:M07361	tf	186	Factor: MZF-1; motif: GKGGGGARNR	CAV2,KAT2B,GM38393,UHRF1,FKBP10,CLPB,RAC1,STAT6,IPO4,MEA1,KEAP1,DDR1,FAM162A,ZFP324,FXYD4,GATA6,TBCB,CCDC159,APRT,TSPAN31,DHDH,NDUFS2,SNX31,EHMT2,DEDD,ANKRD52,GDI1,HSPA8,ANP32E,TTPAL,ETV4,COX7C,HNF4A,MB,ALOX12E,ARRB1,HKDC1,MDM2,RHBDF1,SHC2,HSPA4,RPS6KB1,MBOAT2,NF1,MBIP,NPC2,NXNL2,PTDSS1,SCAMP1,CAMK2G,ZFPM2,EIF3E,ADCY8,TMEM44,SPAG6L,MYLK,ARL13B,PROS1,RIPPLY3,ASIC1,ACY1,TPI1,PCBP4,POLH,C3,ZFP397,TH…
0.0106	19234	5152	4573	0.888	0.238	TF:M02941_0	tf	100	Factor: ZIC3; motif: NNNCACAGCAKGNNN; match class: 0	CDC45,CAV2,BRAT1,ITGB2L,SDHD,GPR107,NALCN,SCNN1G,GMPR,CDH4,ALOX12,RTCA,DBT,TRAPPC10,EGFL6,CTTNBP2,GALNT1,PDGFB,KRIT1,MYO18A,LOXL3,KAT2B,RAB5B,ICOSL,SERPINF1,ZFP512B,FMR1,GNB1L,GM38393,SLC7A7,OXA1L,ICAM4,CHTOP,SCN4A,MAPK7,SEBOX,COL6A1,LMAN2L,GMCL1,OCRL,AGPAT3,UHRF1,ITGB7,MYG1,ACP5,CNN1,VPS50,HARS,TMEM79,COL18A1,DEF8,PAX9,COL1A1,ITGA3,JUP,FKBP10,GSTT1,GSTT3,MARVELD3,UBL3,FOLH1,CHORDC1,LRP3,DSG4,SEP…
0.000426	6894	5152	1735	0.337	0.252	TF:M01974	tf	5	Factor: EHF; motif: CSCGGAARTN	CDC45,FER,SDHD,GPR107,RTCA,DBT,TRAPPC10,NDUFA9,KRIT1,MYO18A,KAT2B,RAB5B,ZFP512B,FMR1,GNB1L,OXA1L,CHTOP,MAPK7,COL6A1,GMCL1,SNRNP27,OCRL,UHRF1,MYG1,ACP5,HARS,COL18A1,ITGA3,HOXC6,GSTT1,MARVELD3,UBL3,CHORDC1,SEPT7,ZDHHC4,VSIG2,GRIA3,IFT46,TMEM25,TRAPPC6A,ANGPTL4,IPO4,SNX9,SLC9A3R2,PON1,ZFP40,GTF2F1,CLPP,PLEKHA3,PEX6,MEA1,TOP3A,QTRT1,PNKP,TOMM40,STK11,SH3GL1,KEAP1,PRKCSH,SUPT5,DDR1,KLC4,ERCC1,CP,ITPKC…
3.21e-05	7091	5152	1801	0.35	0.254	TF:M00915_0	tf	197	Factor: AP-2; motif: SNNNCCNCAGGCN; match class: 0	CDC45,CAV2,BRAT1,ITGB2L,GMPR,CDH4,ALOX12,TRAPPC10,CTTNBP2,GALNT1,KRIT1,MYO18A,LOXL3,KAT2B,SERPINF1,FMR1,GM38393,SLC7A7,OXA1L,SCN4A,MAPK7,SEBOX,LMAN2L,MXD1,ITGB7,SRR,TMEM79,COL1A1,ITGA3,HOXC6,MARVELD3,UBL3,LRP3,SEPT7,RAC1,VSIG2,ESAM,SIPA1L2,PDZD4,PNCK,BCAP31,KMT2A,TMEM25,ANGPTL4,SNX9,RANBP3,TCHP,SLC9A3R2,IKZF4,AXL,TGFB1,PRKD1,PLEKHA3,PEX6,MRPL2,JAG2,QTRT1,PLIN4,IL17RA,STK11,PLAG1,KEAP1,ELAVL3,SUPT…
0.000701	8386	5152	2086	0.405	0.249	TF:M07415	tf	144	Factor: Elf-1; motif: AWCCCGGAAGTN	CDC45,FER,IGSF5,SDHD,GPR107,ALOX12,RTCA,DBT,TRAPPC10,NDUFA9,GALNT1,KRIT1,MYO18A,LOXL3,ZFP512B,FMR1,GM38393,MAPK7,PCNT,SNRNP27,OCRL,UHRF1,MYG1,ACP5,HARS,COL18A1,ITGA3,GSTT1,MARVELD3,UBL3,CHORDC1,SEPT7,ZDHHC4,GRIA3,IDH3G,SSR4,IFT46,TMEM25,TRAPPC6A,ANGPTL4,IPO4,SNX9,RANBP3,RGS20,ABHD3,SLC9A3R2,GOLGA2,PON1,GTF2F1,CLPP,PRKD1,PLEKHA3,PEX6,MEA1,JAG2,TOP3A,IL17RA,PNKP,BCAM,TOMM40,STK11,SRI,SH3GL1,DVL3,HC…
0.0025	3557	5152	917	0.178	0.258	TF:M01733_1	tf	166	Factor: MZF-1; motif: TGGGGAR; match class: 1	CDC45,CAV2,BRAT1,IGSF5,GMPR,CTTNBP2,PDGFB,KAT2B,GNB1L,MAPK7,UHRF1,CNN1,TMEM79,COL1A1,ITGA3,FKBP10,HOXC6,FOLH1,UBA1,ESAM,GRIA3,NPAS1,BCAP31,STAT6,IPO4,HLTF,IKZF4,AXL,MEA1,TOP3A,TIMM44,BCAM,DVL3,KEAP1,INMT,DDR1,ITPKC,COQ8B,FAM162A,GRM3,BRINP2,ARHGEF40,SGCE,PLOD3,CHD5,CD44,SLC2A9,DNAH2,ZFP287,HMOX1,CYP2A5,ATP4A,MEF2C,MRVI1,CNGA2,APC,SPO11,SHPK,TRPV1,SRA1,CCDC159,TMBIM1,ARPC2,UPK1A,SUSD2,ELOVL1,ACTN3…
3.99e-11	12965	5152	3259	0.633	0.251	TF:M07040_0	tf	201	Factor: GKLF; motif: NNRRGRRNGNSNNN; match class: 0	CDC45,CAV2,BRAT1,IGSF5,SDHD,GPR107,GMPR,CDH4,RTCA,DBT,EGFL6,CTTNBP2,GALNT1,PDGFB,KRIT1,MYO18A,LOXL3,KAT2B,RAB5B,ICOSL,ZFP512B,FMR1,GNB1L,SLC7A7,ICAM4,CHTOP,SCN4A,MAPK7,SEBOX,COL6A1,LMAN2L,MXD1,GMCL1,OCRL,AGPAT3,UHRF1,ITGB7,SRR,ACP5,CNN1,VPS50,HARS,COL18A1,PAX9,COL1A1,ITGA3,JUP,FKBP10,HOXC6,GSTT1,GSTT3,MARVELD3,UBL3,LRP3,SEPT7,RAC1,UBA1,VSIG2,ESAM,GRIA3,PDZD4,PNCK,BCAP31,LTBP2,KMT2A,TMEM25,STAT6,N…
0.00033	2957	5152	783	0.152	0.265	TF:M00807	tf	284	Factor: Egr; motif: GTGGGSGCRRS	SDHD,CDH4,NDUFA9,CTTNBP2,PDGFB,GM38393,PCNT,UHRF1,ITGB7,CNN1,GSTT1,SEPT7,UBA1,NPAS1,SIPA1L2,PEG3,ANGPTL4,REC8,RGS20,SLC9A3R2,AXL,JAG2,PNKP,STK11,PLAG1,PEX19,IMPDH1,AS3MT,STAT3,AKT2,DNMT1,CACNA1B,KIFC2,GPX5,ZFP324,SGCE,CNN2,RAB23,PLOD3,SYT5,HNRNPA2B1,AGRP,RSL1D1,TBCB,EPOR,ATP6V1B1,OSGEP,SUSD2,GGT1,SRM,ACTN3,ZDHHC24,CDK4,B4GALNT1,TSPAN31,STX1A,DUS3L,ZFP655,HERPUD2,CD163,AP1B1,TNPO1,FPGS,POU6F1,KDSR…
1.81e-05	2516	5152	688	0.134	0.273	TF:M01165_1	tf	290	Factor: Elk-1; motif: RACCGGAAGTR; match class: 1	IGSF5,SDHD,GPR107,ALOX12,TRAPPC10,NDUFA9,KRIT1,LOXL3,FMR1,MAPK7,HARS,ITGA3,SIPA1L2,TRAPPC6A,REC8,ABHD3,GTF2F1,PEX6,TOP3A,PNKP,TOMM40,STK11,DVL3,KEAP1,PRKCSH,SUPT5,ITPKC,TFAM,DNMT1,PPAN,PLOD3,SYT5,MYL10,AGRP,PRG4,SRA1,TTC5,TMBIM1,ARPC2,METTL1,TSPAN31,M6PR,DUS3L,AP1B1,TFCP2,PHLDA2,TBRG1,TMEM167,RPS5,TIMM23,TNFAIP8L2,ELOF1,HPS5,PIEZO1,RNF166,SRP19,TEX261,TPPP3,MSH3,E2F4,YES1,MAP2,ATF6B,PSMA2,MRPL32,…
2.61e-07	9005	5152	2287	0.444	0.254	TF:M09692_0	tf	106	Factor: GKLF; motif: WGGGYGKGGCCN; match class: 0	CAV2,BRAT1,NALCN,SCNN1G,GMPR,CDH4,DBT,TRAPPC10,EGFL6,CTTNBP2,PDGFB,KRIT1,LOXL3,RAB5B,FMR1,GNB1L,ICAM4,CHTOP,MAPK7,SEBOX,MXD1,GMCL1,UHRF1,ITGB7,MYG1,ACP5,TMEM79,COL18A1,COL1A1,ITGA3,JUP,FKBP10,HOXC6,GSTT1,MARVELD3,UBL3,CLPB,SEPT7,RAC1,UBA1,SIAE,ESAM,NPAS1,SIPA1L2,PDZD4,PNCK,BCAP31,KMT2A,IFT46,TMEM25,TRAPPC6A,STAT6,PEG3,CD320,REC8,RANBP3,SLC9A3R2,GOLGA2,TGFB1,GTF2F1,CLPP,PRKD1,MRPL2,MEA1,TMEM143,JA…
0.00406	1910	5152	509	0.099	0.266	TF:M07052_0	tf	249	Factor: NRF-1; motif: GCGCMTGCGCN; match class: 0	SDHD,FMR1,GNB1L,OXA1L,MAPK7,PCNT,GMCL1,SRR,MARVELD3,PDZD4,PEG3,CD320,RANBP3,PDCD2L,MEA1,TMEM143,ATG4D,PNKP,SH3GL1,DNAJA3,DNMT1,CACNA1B,POLR2E,PARD6A,APC,SPO11,SRA1,TBCB,CCDC159,ARPC2,APRT,CDC42,CNP,DUS3L,EMC10,EWSR1,SNAP47,NXF2,RAVER1,AKT1S1,ODC1,ATP6V0D1,PTPRS,ANAPC1,PKD2L2,RBSN,FHOD1,SLC9A5,MSH3,DNAJB9,TSR3,ENDOG,MOCS2,HSPA8,SERAC1,PSMA2,MRPL32,NELFCD,ZFP334,CADPS2,NDEL1,MPDU1,CALM3,MYDGF,LYST,…
0.00874	9795	5152	2395	0.465	0.245	TF:M00733	tf	160	Factor: SMAD4; motif: GKSRKKCAGMCANCY	CDC45,CAV2,BRAT1,IGSF5,NALCN,DBT,TRAPPC10,NDUFA9,EGFL6,CTTNBP2,GALNT1,PDGFB,MYO18A,LOXL3,RAB5B,ICOSL,SERPINF1,GNB1L,SLC7A7,OXA1L,ICAM4,SCN4A,MAPK7,SEBOX,COL6A1,LMAN2L,PCNT,OCRL,UHRF1,SRR,HARS,TMEM79,COL18A1,COL1A1,ITGA3,JUP,FKBP10,HOXC6,GSTT3,CLPB,SEPT7,ESAM,SIPA1L2,IDH3G,SSR4,LTBP2,KMT2A,TMEM25,STAT6,PEG3,NARFL,ANGPTL4,TCHP,TIAM1,SLC9A3R2,GOLGA2,PON1,AXL,ZFP40,GTF2F1,PRKD1,PEX6,MEA1,GNMT,TMEM143…
0.00176	2536	5152	669	0.13	0.264	TF:M01714_0	tf	293	Factor: KLF15; motif: GAGNNGGGGNGTDG; match class: 0	BRAT1,ALOX12,ICOSL,SCN4A,MAPK7,MXD1,OCRL,LRP3,RAC1,VSIG2,GRIA3,PNCK,BCAP31,KMT2A,RANBP3,HLTF,TCHP,AXL,MRPL2,MEA1,PLIN4,IL17RA,PLAG1,ELAVL3,KLC4,COQ8B,GRM3,GPX5,SGCE,CHD5,CD44,NID1,SLC4A1,TTC25,KLK4,STX1A,EMC10,RAB25,MET,SNAP47,RPS25,RAVER1,RBM25,PANX3,ADSSL1,ZFP296,SNAPC2,TJAP1,MED16,DEDD,PKD2L2,EFR3A,SIRT2,CD83,ARNT,SRF,LAMA5,PSMA2,MRPL32,ANP32E,TMPRSS6,STAC2,TNFAIP1,CYTH4,MED13L,MB,ARRB1,CCL4,M…
1.69e-05	6066	5152	1559	0.303	0.257	TF:M00245	tf	155	Factor: Egr-3; motif: NTGCGTGGGCGK	BRAT1,SDHD,SCNN1G,CDH4,NDUFA9,EGFL6,GALNT1,PDGFB,LOXL3,ICOSL,ZFP512B,FMR1,GNB1L,GM38393,SLC7A7,CHTOP,SCN4A,COL6A1,PCNT,MXD1,SNRNP27,AGPAT3,SRR,COL18A1,DEF8,FKBP10,UBL3,LRP3,SEPT7,SIAE,VSIG2,NPAS1,SIPA1L2,PDZD4,IDH3G,PNCK,SSR4,LTBP2,TMEM25,STAT6,ANGPTL4,IPO4,REC8,SNX9,ABHD3,SLC9A3R2,AXL,TGFB1,PDCD2L,JAG2,TOP3A,QTRT1,IL17RA,BCAM,TOMM40,SRI,BCL2L12,DVL3,PLAG1,HCK,KEAP1,ATP8B3,CCDC65,PRKCSH,ERCC1,ITP…
4.89e-20	16094	5152	4040	0.784	0.251	TF:M04662_0	tf	188	Factor: FOXN4; motif: NNWANNCGWMCGCGTCNNNNMT; match class: 0	CDC45,CAV2,BRAT1,IGSF5,SDHD,GPR107,NALCN,SCNN1G,GMPR,CDH4,ALOX12,RTCA,DBT,TRAPPC10,NDUFA9,EGFL6,CTTNBP2,GALNT1,PDGFB,KRIT1,MYO18A,LOXL3,KAT2B,RAB5B,ICOSL,SERPINF1,ZFP512B,FMR1,GNB1L,GM38393,SLC7A7,OXA1L,ICAM4,CHTOP,SCN4A,MAPK7,COL6A1,LMAN2L,PCNT,MXD1,GMCL1,SNRNP27,OCRL,AGPAT3,UHRF1,ITGB7,MYG1,SRR,ACP5,VPS50,HARS,TMEM79,COL18A1,DEF8,PAX9,COL1A1,ITGA3,JUP,FKBP10,HOXC6,GSTT1,MARVELD3,UBL3,FOLH1,CHOR…
0.00663	4429	5152	1121	0.218	0.253	TF:M00976	tf	223	Factor: AhR,; motif: NRCGTGNGN	BRAT1,SDHD,GMPR,NDUFA9,KRIT1,FMR1,GNB1L,OXA1L,MAPK7,PCNT,MYG1,SRR,MARVELD3,LRP3,ESAM,NPAS1,PDZD4,IDH3G,PNCK,SSR4,BCAP31,KMT2A,TRAPPC6A,STAT6,NARFL,CD320,SNX9,RANBP3,TIAM1,GOLGA2,PDCD2L,PEX6,MEA1,TMEM143,TIMM44,SH3GL1,CAR11,PLAG1,KEAP1,AP1M2,KPNA6,ITPKC,FAM162A,BRINP2,DNAJA3,HMOX2,PPAN,CACNA1B,ZFP324,CHN2,CNN2,PLOD3,SYT5,HNRNPA2B1,SENP3,RSL1D1,APC,REEP5,SHPK,TPR,BC003331,SRA1,EPOR,ARPC2,PTBP1,APRT…
0.00607	28	5152	15	0.003	0.536	TF:M01116_1	tf	2	Factor: CLOCK:BMAL; motif: MCACGTGR; match class: 1	SRM,ODC1,DPH3,OXNAD1,FAM118A,DIAPH1,TGM3,FARP2,XPOT,HK1,TSR1,1700001K19RIK,OLFR1350,PAK6,TOMM5
0.0254	1253	5152	335	0.065	0.267	TF:M07292_1	tf	110	Factor: GLI; motif: NTGGGTGGTN; match class: 1	PDGFB,KRIT1,ZFP512B,GNB1L,COL6A1,CLPB,IFT46,PEG3,NARFL,TGFB1,ZFP40,SRI,HCK,AP1M2,DDR1,ERCC1,STAT5A,DNMT1,POLR2E,CHD5,SHPK,CRIP1,ELOVL1,NSMF,SLC4A1,STAMBP,ALDH16A1,RPL10,DQX1,TRPM5,ADSSL1,SNAPC2,NDUFS2,CLEC4F,NOL3,ELMO3,EGFL8,TMPRSS6,CYTH4,E2F2,CDC37,GYG,CDK17,SIRT1,NPFFR1,GAMT,SLC5A4A,THEG,FSTL3,SMG8,SYPL,NRCAM,MBOAT2,MMP28,LSM12,TNFAIP2,TPMT,NAA35,ARHGEF28,AP3B1,SCAMP1,RASGRF2,CAMK2G,SEMA5A,DCST…
9.92e-05	6036	5152	1540	0.299	0.255	TF:M01984_0	tf	304	Factor: ERF; motif: ACCGGAARTN; match class: 0	CDC45,FER,BRAT1,SDHD,GPR107,CDH4,RTCA,TRAPPC10,NDUFA9,GALNT1,KRIT1,KAT2B,ZFP512B,FMR1,SCN4A,MAPK7,PCNT,GMCL1,SNRNP27,UHRF1,MYG1,HARS,COL18A1,ITGA3,HOXC6,GSTT1,UBL3,CHORDC1,SEPT7,ZDHHC4,NPAS1,IDH3G,SSR4,IFT46,TMEM25,TRAPPC6A,IPO4,PON1,TGFB1,GTF2F1,CLPP,PEX6,MEA1,TMEM143,JAG2,TOP3A,QTRT1,IL17RA,PNKP,TOMM40,SRI,BCL2L12,SH3GL1,DVL3,PLAG1,MRPL4,KEAP1,PRKCSH,SUPT5,DDR1,ERCC1,ITPKC,BRD8,KIF20A,TFAM,FAM1…
5.77e-05	8509	5152	2135	0.414	0.251	TF:M01855	tf	269	Factor: AHR; motif: CACGCN	CDC45,BRAT1,SDHD,GPR107,SCNN1G,ALOX12,NDUFA9,KRIT1,ICOSL,GM38393,SCN4A,MAPK7,PCNT,GMCL1,UHRF1,ITGB7,MYG1,ACP5,CNN1,VPS50,COL18A1,DEF8,COL1A1,FKBP10,LRP3,SEPT7,GRIA3,NPAS1,SIPA1L2,PDZD4,PNCK,BCAP31,IFT46,TRAPPC6A,STAT6,PEG3,ANGPTL4,CD320,RANBP3,TIAM1,SLC9A3R2,GOLGA2,PON1,TGFB1,PLEKHA3,GNMT,JAG2,TOP3A,TIMM44,BCAM,TOMM40,SRI,BCL2L12,SH3GL1,DLGAP1,PLAG1,HCK,KEAP1,CCDC65,PRKCSH,ELAVL3,PEX19,IMPDH1,ITP…
4.95e-19	14520	5152	3682	0.715	0.254	TF:M00333	tf	12	Factor: ZF5; motif: NRNGNGCGCGCWN	CDC45,BRAT1,SDHD,GPR107,NALCN,SCNN1G,GMPR,CDH4,ALOX12,RTCA,DBT,TRAPPC10,NDUFA9,EGFL6,CTTNBP2,GALNT1,PDGFB,KRIT1,LOXL3,KAT2B,RAB5B,ICOSL,ZFP512B,FMR1,GNB1L,SLC7A7,OXA1L,ICAM4,CHTOP,MAPK7,LMAN2L,PCNT,MXD1,GMCL1,SNRNP27,OCRL,AGPAT3,UHRF1,MYG1,SRR,ACP5,CNN1,TMEM79,COL18A1,DEF8,PAX9,COL1A1,ITGA3,JUP,FKBP10,HOXC6,GSTT3,MARVELD3,UBL3,LRP3,CLPB,SEPT7,ZDHHC4,RAC1,UBA1,SIAE,ESAM,NPAS1,SIPA1L2,PDZD4,IDH3G,P…
3.2e-12	7615	5152	2011	0.39	0.264	TF:M07277	tf	3	Factor: BTEB2; motif: RGGGNGKGGN	CAV2,BRAT1,GMPR,CDH4,ALOX12,DBT,TRAPPC10,EGFL6,CTTNBP2,LOXL3,KAT2B,RAB5B,ICOSL,ZFP512B,FMR1,CHTOP,SCN4A,MAPK7,LMAN2L,MXD1,SNRNP27,UHRF1,SRR,ACP5,COL18A1,FKBP10,HOXC6,MARVELD3,UBL3,RAC1,SIAE,ESAM,SIPA1L2,PDZD4,IDH3G,PNCK,SSR4,BCAP31,KMT2A,TMEM25,PEG3,ZIM1,REC8,SNX9,ABHD3,TCHP,SLC9A3R2,GOLGA2,AXL,TGFB1,PRKD1,PLEKHA3,PEX6,MRPL2,MEA1,JAG2,IL17RA,PNKP,BCAM,TOMM40,STK11,TBC1D8,SH3GL1,DVL3,PLAG1,ATP8B3,…
0.000455	8751	5152	2176	0.422	0.249	TF:M00749_0	tf	237	Factor: SREBP-1; motif: CACSCCA; match class: 0	BRAT1,SDHD,SCNN1G,GMPR,ALOX12,PDGFB,KRIT1,RAB5B,ICOSL,SERPINF1,ICAM4,SCN4A,MAPK7,SEBOX,MXD1,OCRL,AGPAT3,UHRF1,ITGB7,MYG1,SRR,ACP5,CNN1,PAX9,COL1A1,ITGA3,JUP,FKBP10,HOXC6,GSTT1,GSTT3,MARVELD3,FOLH1,LRP3,DSG4,CLPB,UBA1,VSIG2,ESAM,GRIA3,NPAS1,SIPA1L2,PDZD4,IDH3G,PNCK,SSR4,KMT2A,TRAPPC6A,STAT6,PEG3,IPO4,SNX9,RANBP3,SLC9A3R2,GOLGA2,IKZF4,PON1,TGFB1,GTF2F1,PEX6,TMEM143,JAG2,TOP3A,PLIN4,CHAF1A,IL17RA,BC…
0.000225	2888	5152	768	0.149	0.266	TF:M00235_0	tf	163	Factor: AhR:Arnt; motif: KNNKNNTYGCGTGCMS; match class: 0	CDC45,DBT,TRAPPC10,LOXL3,MAPK7,GMCL1,UHRF1,MYG1,ACP5,COL18A1,FKBP10,CHORDC1,LRP3,RAC1,SIPA1L2,PDZD4,ANGPTL4,IPO4,TIAM1,SLC9A3R2,TGFB1,PLEKHA3,GNMT,JAG2,TOP3A,TIMM44,BCL2L12,CAR11,DLGAP1,PLAG1,KEAP1,ELAVL3,FAM162A,PPAN,CACNA1B,HIF3A,PLOD3,CHD5,CD44,MLXIPL,NID1,MRVI1,TNFSF14,APC,REEP5,TRPV1,OSGEP,ARPC2,PDK1,PTBP1,APRT,CDC42,METTL1,DUS3L,DIO2,EWSR1,UBP1,NXF2,PIGYL,PDHX,ODC1,ZFP296,SNAPC2,TJAP1,MLKL,…
2.49e-08	4013	5152	1091	0.212	0.272	TF:M02810_0	tf	18	Factor: Sp4; motif: NNNNMCGCCCCCTNNNN; match class: 0	EGFL6,CTTNBP2,PDGFB,KRIT1,ICOSL,ZFP512B,GNB1L,SLC7A7,CHTOP,SCN4A,SNRNP27,SRR,CNN1,JUP,HOXC6,SIPA1L2,IDH3G,PNCK,SSR4,BCAP31,LTBP2,KMT2A,IPO4,TCHP,SLC9A3R2,GOLGA2,IKZF4,AXL,TGFB1,PRKD1,PEX6,MRPL2,JAG2,PNKP,STK11,CAR11,PLAG1,ATP8B3,IMPDH1,KLC4,AS3MT,KPNA6,ITPKC,COQ8B,BRD8,KIF20A,TFAM,AKT2,HMOX2,COL5A3,DNMT1,ARHGEF40,CNN2,POLR2E,CHD5,MSH6,CS,PARD6A,GATA6,RSL1D1,APC,SMPD4,PEX1,SHPK,TPR,BC003331,SNF8,T…
0.000197	2643	5152	708	0.137	0.268	TF:M01985	tf	189	Factor: ERG; motif: ACCGGAARYN	CDC45,SDHD,GPR107,TRAPPC10,NDUFA9,FMR1,MAPK7,PCNT,UHRF1,HARS,GSTT1,CHORDC1,SEPT7,ZDHHC4,IDH3G,SSR4,BCAP31,IFT46,TRAPPC6A,IPO4,PEX6,MEA1,JAG2,QTRT1,IL17RA,PNKP,TOMM40,SRI,SH3GL1,DVL3,PRKCSH,SUPT5,ERCC1,ITPKC,BRD8,KIF20A,TFAM,HMOX2,DNMT1,PPAN,PLOD3,SYT5,MYL10,PCYT1A,SNF8,TEP1,ARPC2,PTBP1,ZFP184,METTL1,TSPAN31,TTC25,DUS3L,ZFP655,AP1B1,MPO,TFCP2,TUSC2,PIGYL,AKT1S1,TBRG1,ZFP296,FUZ,TMEM167,RPS5,TIMM23…
1.18e-07	6355	5152	1657	0.322	0.261	TF:M01175	tf	97	Factor: CKROX; motif: SCCCTCCCC	BRAT1,ITGB2L,CDH4,DBT,EGFL6,GALNT1,LOXL3,KAT2B,RAB5B,ICOSL,ZFP512B,FMR1,SLC7A7,CHTOP,SCN4A,COL6A1,AGPAT3,UHRF1,SRR,ACP5,CNN1,VPS50,COL1A1,ITGA3,FKBP10,HOXC6,GSTT1,LRP3,CLPB,SEPT7,RAC1,UBA1,SIAE,ESAM,GRIA3,PDZD4,IDH3G,PNCK,SSR4,BCAP31,KMT2A,STAT6,NARFL,IPO4,GOLGA2,IKZF4,AXL,TGFB1,ZFP40,PLEKHA3,MEA1,GNMT,JAG2,CHAF1A,PNKP,BCAM,STK11,PLAG1,HCK,KEAP1,CCDC65,ELAVL3,INMT,DDR1,ITPKC,COQ8B,RUVBL2,FAM162A,…
2.7e-09	9026	5152	2317	0.45	0.257	TF:M07250	tf	138	Factor: E2F-1; motif: NNNSSCGCSAANN	CDC45,CAV2,GMPR,CDH4,EGFL6,CTTNBP2,GALNT1,PDGFB,KRIT1,KAT2B,RAB5B,ICOSL,FMR1,GNB1L,GM38393,SLC7A7,OXA1L,ICAM4,CHTOP,LMAN2L,PCNT,MXD1,GMCL1,SNRNP27,AGPAT3,UHRF1,MYG1,SRR,ACP5,ITGA3,JUP,FKBP10,GSTT1,UBL3,SEPT7,ZDHHC4,RAC1,UBA1,SIAE,NPAS1,SIPA1L2,IDH3G,SSR4,BCAP31,LTBP2,IFT46,TMEM25,PEG3,ANGPTL4,CD320,REC8,RANBP3,HLTF,TCHP,GOLGA2,AXL,TGFB1,PDCD2L,GTF2F1,PRKD1,PEX6,MEA1,TMEM143,JAG2,TOP3A,QTRT1,CHAF1…
1.2e-19	9128	5152	2439	0.473	0.267	TF:M07395_0	tf	219	Factor: Sp1; motif: NGGGGCGGGGN; match class: 0	CAV2,BRAT1,SDHD,SCNN1G,GMPR,CDH4,ALOX12,DBT,TRAPPC10,CTTNBP2,PDGFB,LOXL3,KAT2B,RAB5B,ICOSL,ZFP512B,FMR1,CHTOP,SCN4A,MAPK7,LMAN2L,MXD1,GMCL1,SNRNP27,OCRL,AGPAT3,UHRF1,SRR,ACP5,COL18A1,ITGA3,FKBP10,HOXC6,UBL3,LRP3,SEPT7,RAC1,SIAE,ESAM,GRIA3,NPAS1,SIPA1L2,PDZD4,IDH3G,PNCK,SSR4,BCAP31,LTBP2,KMT2A,IFT46,TMEM25,STAT6,PEG3,REC8,SNX9,HLTF,ABHD3,TCHP,SLC9A3R2,GOLGA2,PON1,AXL,TGFB1,PDCD2L,GTF2F1,PRKD1,PEX6…
0.0218	9132	5152	2229	0.433	0.244	TF:M02018	tf	122	Factor: HTF4; motif: CASCTGB	CAV2,BRAT1,IGSF5,SDHD,NALCN,SCNN1G,CDH4,ALOX12,DBT,TRAPPC10,NDUFA9,EGFL6,CTTNBP2,MYO18A,LOXL3,KAT2B,ICOSL,SERPINF1,ZFP512B,GNB1L,GM38393,ICAM4,CHTOP,SCN4A,SEBOX,COL6A1,LMAN2L,MXD1,AGPAT3,ITGB7,ACP5,CNN1,VPS50,HARS,TMEM79,ITGA3,JUP,FKBP10,MARVELD3,UBL3,CLPB,SEPT7,CPA3,UBA1,SIAE,VSIG2,ESAM,NPAS1,SIPA1L2,PDZD4,IDH3G,PNCK,SSR4,LTBP2,TMEM25,IPO4,HLTF,TIAM1,SLC9A3R2,GOLGA2,AXL,TGFB1,PDCD2L,GTF2F1,PRKD1…
0.0353	4247	5152	1062	0.206	0.25	TF:M03544_0	tf	49	Factor: CREB1; motif: NNNNACGTCANN; match class: 0	CAV2,SCNN1G,CDH4,TRAPPC10,PDGFB,RAB5B,OXA1L,MXD1,SNRNP27,TMEM79,FKBP10,MARVELD3,UBL3,SEPT7,UBA1,GRIA3,NPAS1,SIPA1L2,IDH3G,SSR4,PEG3,NARFL,HLTF,GOLGA2,GTF2F1,TOMM40,STK11,MRPL4,AP1M2,PRKCSH,AS3MT,HAS1,STAT3,AKT2,PPAN,ARHGEF40,PLOD3,HNRNPA2B1,CHD5,PRLR,MSH6,MLXIPL,PAN2,PARD6A,RSL1D1,PEX1,SRA1,SNF8,TBCB,CDKAL1,OSGEP,ACTN3,ZDHHC24,APRT,CDC42,ZFP184,TSPAN31,STAMBP,KLK4,MSH5,GTPBP3,DIO2,ZFP655,EMC10,HE…
0.023	1799	5152	471	0.091	0.262	TF:M09715_0	tf	126	Factor: STAT4; motif: YTTCCYRGAAR; match class: 0	RAB5B,ICOSL,OXA1L,COL6A1,GMCL1,SNRNP27,ACP5,PDZD4,IFT46,IKZF4,PRKD1,PLIN4,SRI,KEAP1,PEX19,ERCC1,PNPLA6,GPR108,SNF8,ARPC2,ELOVL1,NSMF,APRT,CABS1,PDCL,OTOG,FPGS,KDSR,RBM25,STEAP4,MLKL,CLEC4F,CASD1,SLAMF1,ARNT,NLRP5,ATP1B4,LNX2,NBR1,BRCA1,MED24,PSMD3,ADA,SGK2,MYO1B,TCAF3,MAP2K3,ATP6AP1,TMEM129,IYD,VIP,SLC22A16,LAMA2,KERA,CEP290,SLC16A7,CAND1,TBK1,NCLN,SLC36A2,CNOT6,SMC6,KLHL28,SGPP1,DHRS7,AKR1C21,AK…
2.2e-14	7142	5152	1917	0.372	0.268	TF:M01303	tf	77	Factor: SP1; motif: GGGGYGGGGNS	CAV2,BRAT1,GPR107,SCNN1G,GMPR,CDH4,ALOX12,DBT,CTTNBP2,PDGFB,LOXL3,KAT2B,ICOSL,GM38393,SCN4A,MAPK7,LMAN2L,PCNT,MXD1,OCRL,ITGB7,SRR,COL18A1,COL1A1,ITGA3,FKBP10,HOXC6,GSTT1,GSTT3,FOLH1,SEPT7,RAC1,UBA1,SIAE,ESAM,NPAS1,SIPA1L2,PDZD4,IDH3G,PNCK,SSR4,BCAP31,LTBP2,KMT2A,IFT46,TRAPPC6A,PEG3,ZIM1,REC8,SNX9,RANBP3,HLTF,ABHD3,TCHP,SLC9A3R2,GOLGA2,AXL,TGFB1,PRKD1,PEX6,MRPL2,MEA1,JAG2,IL17RA,BCAM,TOMM40,TBC1D8…
0.0441	5455	5152	1349	0.262	0.247	TF:M02881_0	tf	283	Factor: MAX; motif: NNGNCACGCGACNN; match class: 0	CDC45,BRAT1,SDHD,DBT,TRAPPC10,GALNT1,PDGFB,LOXL3,ZFP512B,FMR1,OXA1L,CHTOP,LMAN2L,GMCL1,CNN1,COL1A1,ITGA3,CHORDC1,LRP3,ZDHHC4,CPA3,SIAE,NPAS1,PDZD4,IDH3G,SSR4,ANGPTL4,SNX9,RANBP3,ABHD3,TIAM1,SLC9A3R2,PRKD1,PLEKHA3,PEX6,MRPL2,MEA1,JAG2,TOP3A,QTRT1,PLIN4,CHAF1A,IL17RA,TBC1D8,KEAP1,PRKCSH,ELAVL3,IMPDH1,KLC4,ITPKC,COQ8B,RUVBL2,BRINP2,STAT3,HMOX2,DNMT1,PPAN,CACNA1B,KIFC2,HIF3A,ZFP324,ARHGEF40,CHD5,SLC2…
5.24e-08	14399	5152	3553	0.69	0.247	TF:M02885_0	tf	264	Factor: MYF6; motif: NNNRACAGNCNCNCC; match class: 0	CDC45,CAV2,FER,ITGB2L,SDHD,GPR107,NALCN,GMPR,CDH4,ALOX12,RTCA,TRAPPC10,NDUFA9,CTTNBP2,GALNT1,PDGFB,MYO18A,LOXL3,RAB5B,ICOSL,SERPINF1,ZFP512B,FMR1,GNB1L,OXA1L,ICAM4,CHTOP,SCN4A,MAPK7,SEBOX,COL6A1,PCNT,MXD1,GMCL1,OCRL,AGPAT3,UHRF1,ITGB7,MYG1,SRR,ACP5,CNN1,VPS50,TMEM79,COL18A1,DEF8,PAX9,COL1A1,FKBP10,GSTT1,GSTT3,UBL3,FOLH1,LRP3,DSG4,SEPT7,ZDHHC4,RAC1,CPA3,VSIG2,ESAM,GRIA3,SIPA1L2,PDZD4,IDH3G,PNCK,SS…
0.0354	366	5152	108	0.021	0.295	TF:M01976_1	tf	70	Factor: nerf; motif: NCCGGAARTN; match class: 1	GPR107,TRAPPC10,HARS,ZDHHC4,PEX6,PNKP,TOMM40,TSPAN31,RPS25,TBRG1,TMEM167,SRP19,TPPP3,ATF6B,TTPAL,MTRF1L,LTV1,MUM1,CPM,NOL8,OCLN,BORA,DSCC1,TOP3B,DSCR3,GM20517,BYSL,PPIL1,BIRC6,MEIOB,NUDT12,SLC25A46,ERCC3,ANKHD1,INCENP,VTI1A,CUTC,LZTFL1,GNL3L,TMEM192,FAF2,RAPH1,IMP4,CSTF3,XRN2,PIK3CA,CCNA1,EIF2B4,RHOH,UBE3B,U2AF2,VPS33B,KIF22,PPP4C,KAT8,ERI2,CUL4B,3830417A13RIK,HCFC1,G6PDX,TRAPPC4,PWP2,PARL,RFC3,N…
8.57e-05	10079	5152	2503	0.486	0.248	TF:M00444_0	tf	297	Factor: VDR; motif: GGGKNARNRRGGWSA; match class: 0	CDC45,CAV2,ITGB2L,SDHD,GPR107,GMPR,CDH4,RTCA,DBT,NDUFA9,EGFL6,CTTNBP2,GALNT1,PDGFB,KRIT1,KAT2B,RAB5B,ICOSL,SERPINF1,ZFP512B,FMR1,GM38393,SLC7A7,CHTOP,SCN4A,MAPK7,COL6A1,OCRL,AGPAT3,UHRF1,ACP5,COL18A1,DEF8,COL1A1,ITGA3,JUP,FKBP10,HOXC6,MARVELD3,CHORDC1,SEPT7,RAC1,CPA3,ESAM,SIPA1L2,PNCK,BCAP31,LTBP2,KMT2A,TMEM25,ZIM1,IPO4,RANBP3,HLTF,TIAM1,SLC9A3R2,GOLGA2,IKZF4,PON1,AXL,TGFB1,PDCD2L,GTF2F1,CLPP,PEX…
0.02	1231	5152	331	0.064	0.269	TF:M07347_0	tf	261	Factor: AhR; motif: NNNKNGCGTGNSNNNNN; match class: 0	MYO18A,OXA1L,MAPK7,ESAM,PNCK,LTBP2,ANGPTL4,RANBP3,PDCD2L,BCL2L12,PLAG1,IMPDH1,DDR1,TFAM,CACNA1B,SGCE,SYT5,CHD5,PEX1,APRT,CDC42,PDCL,KDSR,TEX22,PRDM15,RNF166,ANKRD52,PKD2L2,NOL3,SLC9A5,TMEM208,GDI1,ATF6B,ADAMTSL4,GTF3A,ADA,MED13L,NDEL1,CDC37,CEP57L1,LTV1,REV3L,KERA,BTBD11,AVPR1A,MDM2,AP3D1,LLPH,PFKL,RHBDF1,MADCAM1,DRG2,FAM84A,DNMT3A,MMP28,SLC25A19,TMEM94,STRN3,FBLN5,RYR2,TPMT,RAD17,F2RL1,IL6ST,VDA…
1.47e-06	5998	5152	1557	0.302	0.26	TF:M00516	tf	101	Factor: E2F-1; motif: TTTSGCGCGMNR	CDC45,CAV2,BRAT1,SCNN1G,CDH4,DBT,NDUFA9,EGFL6,CTTNBP2,PDGFB,KRIT1,ICOSL,FMR1,SLC7A7,OXA1L,MXD1,SNRNP27,UHRF1,MYG1,ACP5,PAX9,ITGA3,JUP,FKBP10,SEPT7,ZDHHC4,RAC1,NPAS1,SIPA1L2,BCAP31,LTBP2,IFT46,STAT6,PEG3,ANGPTL4,TCHP,GOLGA2,AXL,TGFB1,GTF2F1,PRKD1,MEA1,QTRT1,CHAF1A,IL17RA,PNKP,TOMM40,STK11,TBC1D8,BCL2L12,SH3GL1,PLAG1,HCK,MRPL4,AP1M2,PRKCSH,SUPT5,ERCC1,RUVBL2,TFAM,GRM3,COL5A3,DNMT1,CACNA1B,KIFC2,HIF…
0.0224	3520	5152	891	0.173	0.253	TF:M02742	tf	93	Factor: E2F-2; motif: NNNANGGCGCGCNNN	DBT,EGFL6,LOXL3,KAT2B,FMR1,GNB1L,CHTOP,GMCL1,UHRF1,SRR,PAX9,UBL3,LRP3,RAC1,PDZD4,TMEM25,STAT6,NARFL,IKZF4,TGFB1,PRKD1,PLEKHA3,JAG2,BCAM,TBC1D8,SH3GL1,HCK,KEAP1,GRM3,STAT5A,DNMT1,SGCE,RAB23,SYT5,HNRNPA2B1,CHD5,SENP3,MLXIPL,NID1,INSR,PCYT1A,MTHFD2,CS,AGRP,KMT2B,CRIP1,SRM,NSMF,PTBP1,B4GALNT1,MSH5,FANCE,DUS3L,ABHD8,MID1IP1,ADSSL1,TIMM23,EHMT2,PAX5,PRDM15,PIEZO1,RNF166,SRP19,FHOD1,SLC9A5,YES1,UBE2I,EN…
2.23e-05	8642	5152	2173	0.422	0.251	TF:M00947_0	tf	162	Factor: CP2/LBP-1c/LSF; motif: GCTGGNTNGNNCYNG; match class: 0	CDC45,CAV2,ITGB2L,NALCN,TRAPPC10,NDUFA9,EGFL6,CTTNBP2,GALNT1,PDGFB,MYO18A,LOXL3,KAT2B,RAB5B,SERPINF1,ZFP512B,GNB1L,SLC7A7,SEBOX,COL6A1,MYG1,SRR,ACP5,VPS50,COL18A1,PAX9,ITGA3,FKBP10,GSTT1,FOLH1,CHORDC1,LRP3,SEPT7,RAC1,UBA1,SIAE,VSIG2,ESAM,GRIA3,NPAS1,SIPA1L2,PDZD4,IDH3G,PNCK,SSR4,BCAP31,KMT2A,TMEM25,PEG3,ZIM1,NARFL,IPO4,REC8,SNX9,TCHP,IKZF4,PON1,TGFB1,ZFP40,GTF2F1,PRKD1,PEX6,PLIN4,CAR11,HCK,KEAP1,…
1.98e-05	6973	5152	1776	0.345	0.255	TF:M01979	tf	121	Factor: ELF4; motif: CCCGGAARTN	CDC45,FER,SDHD,GPR107,RTCA,DBT,TRAPPC10,NDUFA9,KRIT1,MYO18A,KAT2B,ZFP512B,FMR1,OXA1L,MAPK7,PCNT,GMCL1,SNRNP27,OCRL,UHRF1,MYG1,HARS,COL18A1,ITGA3,GSTT1,MARVELD3,UBL3,CHORDC1,SEPT7,ZDHHC4,SIAE,VSIG2,IDH3G,SSR4,BCAP31,IFT46,TMEM25,TRAPPC6A,STAT6,ANGPTL4,IPO4,RGS20,TCHP,GOLGA2,PON1,GTF2F1,CLPP,PRKD1,PEX6,MEA1,TMEM143,TOP3A,QTRT1,IL17RA,PNKP,TOMM40,STK11,SRI,SH3GL1,HCK,MRPL4,KEAP1,PRKCSH,SUPT5,DDR1,KL…
0.0076	12988	5152	3144	0.61	0.242	TF:M00360	tf	194	Factor: Pax-3; motif: TCGTCACRCTTHM	CDC45,IGSF5,GPR107,SCNN1G,GMPR,ALOX12,RTCA,TRAPPC10,NDUFA9,EGFL6,GALNT1,PDGFB,MYO18A,LOXL3,SLC7A7,OXA1L,ICAM4,CHTOP,MAPK7,SEBOX,LMAN2L,GMCL1,SNRNP27,OCRL,AGPAT3,ACP5,CNN1,VPS50,HARS,DEF8,COL1A1,JUP,FKBP10,HOXC6,GSTT1,GSTT3,MARVELD3,UBL3,CHORDC1,LRP3,SEPT7,ZDHHC4,RAC1,SIAE,VSIG2,GRIA3,NPAS1,SIPA1L2,PDZD4,IDH3G,PNCK,SSR4,BCAP31,LTBP2,KMT2A,TMEM25,STAT6,IPO4,REC8,SNX9,RANBP3,HLTF,RGS20,TCHP,TIAM1,SL…
6.21e-06	6663	5152	1709	0.332	0.256	TF:M05547_0	tf	26	Factor: ZAC; motif: KGGGCCR; match class: 0	SDHD,GPR107,NALCN,GMPR,CDH4,ALOX12,RTCA,DBT,TRAPPC10,GALNT1,PDGFB,LOXL3,KAT2B,RAB5B,ZFP512B,FMR1,GNB1L,MAPK7,LMAN2L,PCNT,MXD1,GMCL1,OCRL,AGPAT3,SRR,CNN1,PAX9,COL1A1,ITGA3,JUP,HOXC6,UBL3,LRP3,CLPB,SEPT7,RAC1,PDZD4,PNCK,BCAP31,LTBP2,KMT2A,IFT46,IPO4,SNX9,RANBP3,SLC9A3R2,GOLGA2,TGFB1,PDCD2L,PRKD1,PLEKHA3,PEX6,MEA1,JAG2,PNKP,STK11,SRI,DVL3,CAR11,PLAG1,HCK,KEAP1,ELAVL3,SUPT5,INMT,IMPDH1,KPNA6,ITPKC,CO…
0.0113	5227	5152	1308	0.254	0.25	TF:M00178_0	tf	33	Factor: CREB; motif: NSTGACGTMANN; match class: 0	CDC45,CAV2,BRAT1,SCNN1G,TRAPPC10,PDGFB,LOXL3,RAB5B,SERPINF1,OXA1L,CHTOP,MXD1,SNRNP27,HARS,TMEM79,PAX9,FKBP10,MARVELD3,UBL3,SEPT7,ZDHHC4,UBA1,ESAM,NPAS1,SIPA1L2,IDH3G,SSR4,TRAPPC6A,STAT6,PEG3,NARFL,IPO4,HLTF,GOLGA2,GTF2F1,MEA1,GNMT,QTRT1,PLIN4,CHAF1A,TOMM40,STK11,MRPL4,PRKCSH,AS3MT,HAS1,FAM162A,STAT3,AKT2,DNAJA3,PPAN,CACNA1B,ARHGEF40,PLOD3,HNRNPA2B1,CHD5,MSH6,MLXIPL,PAN2,PARD6A,AGRP,GPR108,RSL1D1,…
0.00313	5834	5152	1465	0.284	0.251	TF:M00237_0	tf	172	Factor: AhR:Arnt; motif: GRGKATYGCGTGMCWNSCC; match class: 0	BRAT1,SDHD,TRAPPC10,PDGFB,MYO18A,LOXL3,KAT2B,ZFP512B,FMR1,OXA1L,CHTOP,MXD1,GMCL1,AGPAT3,UHRF1,MYG1,ACP5,JUP,CHORDC1,LRP3,CLPB,SIAE,ESAM,GRIA3,NPAS1,PDZD4,LTBP2,IFT46,TMEM25,PEG3,NARFL,SNX9,SLC9A3R2,GOLGA2,ZFP40,GTF2F1,PEX6,BCAM,TOMM40,SRI,SH3GL1,PLAG1,KEAP1,PRKCSH,ELAVL3,IMPDH1,ITPKC,BRD8,KIF20A,FAM162A,GRM3,BRINP2,PPAN,CACNA1B,HIF3A,ARHGEF40,SGCE,CNN2,POLR2E,PLOD3,SYT5,HNRNPA2B1,DNAH2,MSH6,MEF2C…
0.000381	4358	5152	1125	0.218	0.258	TF:M00243_0	tf	83	Factor: Egr-1; motif: WTGCGTGGGCGK; match class: 0	BRAT1,SDHD,SCNN1G,NDUFA9,PDGFB,KAT2B,ICOSL,OXA1L,CHTOP,SCN4A,LMAN2L,PCNT,MXD1,DEF8,UBL3,LRP3,RAC1,SIAE,VSIG2,NPAS1,SIPA1L2,IDH3G,PNCK,SSR4,LTBP2,ANGPTL4,IPO4,REC8,RANBP3,ABHD3,SLC9A3R2,AXL,TGFB1,PRKD1,PLEKHA3,JAG2,TOP3A,IL17RA,BCAM,SRI,BCL2L12,DVL3,PLAG1,HCK,KEAP1,CCDC65,ERCC1,HAS1,ITPKC,BRD8,KIF20A,FAM162A,STAT3,AKT2,COL5A3,CACNA1B,SGCE,CHN2,POLR2E,PLOD3,HNRNPA2B1,PCYT1A,PARD6A,AGRP,APC,P2RX5,TR…
0.0086	3562	5152	909	0.176	0.255	TF:M02848_0	tf	255	Factor: EGR1; motif: NNNNGAGTGGGANNNN; match class: 0	FER,ITGB2L,ALOX12,GALNT1,LOXL3,ICOSL,FMR1,SCN4A,MAPK7,SNRNP27,HARS,MARVELD3,DSG4,NPAS1,IDH3G,SSR4,STAT6,NARFL,ANGPTL4,TCHP,SLC9A3R2,AXL,TGFB1,ZFP40,PEX6,JAG2,PLIN4,PNKP,BCAM,TOMM40,CAR11,HCK,KEAP1,PRKCSH,KLC4,GRM3,ARHGEF40,CD33,RAB23,MSH6,MLXIPL,RSL1D1,TEP1,SUSD2,CRIP1,SRM,NSMF,SLC4A1,TCF23,CDC42,CDK4,METTL1,STAMBP,KLK4,CHRD,MSH5,STX1A,ZFP655,ABHD8,PDCL,EWSR1,AP1B1,NAV1,TNPO1,ODAM,OIT3,POU6F1,RPS…
5.25e-08	10777	5152	2714	0.527	0.252	TF:M01660	tf	116	Factor: GABP-alpha; motif: CTTCCK	CDC45,FER,BRAT1,SDHD,GPR107,SCNN1G,CDH4,RTCA,TRAPPC10,NDUFA9,GALNT1,KRIT1,MYO18A,LOXL3,KAT2B,SERPINF1,ZFP512B,FMR1,GNB1L,ICAM4,SCN4A,MAPK7,PCNT,GMCL1,SNRNP27,UHRF1,MYG1,ACP5,CNN1,HARS,COL18A1,PAX9,ITGA3,HOXC6,GSTT1,UBL3,CHORDC1,LRP3,SEPT7,ZDHHC4,RAC1,UBA1,ESAM,GRIA3,NPAS1,IDH3G,SSR4,BCAP31,IFT46,TMEM25,TRAPPC6A,IPO4,SNX9,RANBP3,HLTF,RGS20,ABHD3,GOLGA2,PON1,AXL,TGFB1,GTF2F1,CLPP,PEX6,MEA1,TMEM143,…
0.0315	10077	5152	2447	0.475	0.243	TF:M02041	tf	295	Factor: Spi-B; motif: ASNGGAASTN	CDC45,CAV2,FER,BRAT1,ITGB2L,IGSF5,SDHD,GMPR,NDUFA9,CTTNBP2,KRIT1,MYO18A,KAT2B,RAB5B,ICOSL,ZFP512B,FMR1,GNB1L,COL6A1,MXD1,GMCL1,SNRNP27,AGPAT3,UHRF1,ITGB7,MYG1,SRR,ACP5,HARS,TMEM79,COL18A1,PAX9,ITGA3,HOXC6,SEPT7,NPAS1,PDZD4,BCAP31,IFT46,TRAPPC6A,STAT6,ZIM1,CD320,HLTF,ABHD3,TCHP,TIAM1,SLC9A3R2,IKZF4,PON1,ZFP40,PDCD2L,CLPP,PLEKHA3,TMEM143,JAG2,TOP3A,QTRT1,CHAF1A,PNKP,BCAM,TOMM40,CYP2C29,BCL2L12,SH3G…
0.000359	5712	5152	1453	0.282	0.254	TF:M07065	tf	133	Factor: STAT3; motif: TTCYGGGAAN	CAV2,NALCN,GALNT1,LOXL3,KAT2B,RAB5B,ICOSL,FMR1,GNB1L,OXA1L,COL6A1,GMCL1,SNRNP27,SRR,ACP5,PAX9,ITGA3,UBL3,FOLH1,RAC1,PDZD4,BCAP31,CD320,SLC9A3R2,GOLGA2,IKZF4,CLPP,PRKD1,MRPL2,MEA1,TMEM143,JAG2,ATG4D,CHAF1A,TIMM44,SRI,DLGAP1,KEAP1,PEX19,DDR1,ERCC1,KPNA6,COQ8B,RUVBL2,FAM162A,AKT2,HMOX2,KIFC2,IKBKG,PTPN6,PNPLA6,TYR,CNN2,PLOD3,SYT5,CASP14,HMOX1,MRVI1,PAN2,GPR108,SPO11,TRPV1,SNF8,CCDC159,TMBIM1,ARPC2,E…
0.0213	11502	5152	2786	0.541	0.242	TF:M07260	tf	210	Factor: Ikaros; motif: TGGGAGN	BRAT1,ITGB2L,SDHD,GPR107,NALCN,SCNN1G,CDH4,ALOX12,DBT,NDUFA9,PDGFB,MYO18A,LOXL3,RAB5B,ICOSL,ZFP512B,GNB1L,SLC7A7,OXA1L,ICAM4,CHTOP,SCN4A,MAPK7,SEBOX,PCNT,MXD1,SNRNP27,OCRL,ACP5,CNN1,VPS50,HARS,TMEM79,PAX9,COL1A1,GSTT1,GSTT3,MARVELD3,UBL3,FOLH1,CHORDC1,LRP3,SEPT7,RAC1,CPA3,UBA1,SIAE,VSIG2,GRIA3,PDZD4,IDH3G,PNCK,SSR4,LTBP2,KMT2A,TMEM25,TRAPPC6A,STAT6,PEG3,NARFL,ANGPTL4,CD320,IPO4,SNX9,RANBP3,HLTF,T…
1.64e-08	7498	5152	1943	0.377	0.259	TF:M07436_0	tf	141	Factor: WT1; motif: NNGGGNGGGSGN; match class: 0	CAV2,GPR107,CDH4,ALOX12,DBT,TRAPPC10,EGFL6,CTTNBP2,PDGFB,LOXL3,KAT2B,RAB5B,ICOSL,ZFP512B,GM38393,ICAM4,SCN4A,MAPK7,LMAN2L,OCRL,AGPAT3,SRR,ACP5,CNN1,COL18A1,DEF8,COL1A1,ITGA3,FKBP10,GSTT1,UBL3,LRP3,SEPT7,RAC1,CPA3,ESAM,GRIA3,NPAS1,PDZD4,PNCK,BCAP31,KMT2A,TMEM25,TRAPPC6A,ZIM1,SNX9,RANBP3,HLTF,ABHD3,TCHP,GOLGA2,IKZF4,AXL,ZFP40,PLEKHA3,PEX6,MRPL2,MEA1,PLIN4,IL17RA,TIMM44,PNKP,TOMM40,CYP2C29,STK11,SH3…
1.2e-19	8792	5152	2359	0.458	0.268	TF:M00196	tf	145	Factor: Sp1; motif: NGGGGGCGGGGYN	CAV2,BRAT1,SDHD,SCNN1G,GMPR,CDH4,ALOX12,RTCA,DBT,TRAPPC10,CTTNBP2,LOXL3,KAT2B,ICOSL,FMR1,CHTOP,SCN4A,MAPK7,LMAN2L,MXD1,GMCL1,SNRNP27,OCRL,AGPAT3,UHRF1,SRR,ACP5,COL18A1,ITGA3,JUP,FKBP10,HOXC6,UBL3,SEPT7,RAC1,SIAE,ESAM,GRIA3,NPAS1,SIPA1L2,PDZD4,IDH3G,PNCK,SSR4,BCAP31,LTBP2,KMT2A,IFT46,TMEM25,STAT6,PEG3,ANGPTL4,REC8,SNX9,HLTF,ABHD3,TCHP,SLC9A3R2,GOLGA2,PON1,AXL,TGFB1,PRKD1,PEX6,MRPL2,MEA1,TMEM143,JA…
2.03e-05	5467	5152	1413	0.274	0.258	TF:M00939	tf	25	Factor: E2F; motif: TTTSGCGSG	CDC45,CAV2,BRAT1,EGFL6,CTTNBP2,PDGFB,KRIT1,RAB5B,ICOSL,FMR1,SLC7A7,OXA1L,MAPK7,PCNT,MXD1,AGPAT3,UHRF1,MYG1,ITGA3,FKBP10,GSTT1,SEPT7,ZDHHC4,RAC1,NPAS1,SIPA1L2,BCAP31,LTBP2,IFT46,TMEM25,STAT6,PEG3,RANBP3,HLTF,GOLGA2,AXL,TGFB1,PDCD2L,GTF2F1,PRKD1,PEX6,MEA1,QTRT1,CHAF1A,PNKP,STK11,TBC1D8,BCL2L12,SH3GL1,PLAG1,HCK,MRPL4,AP1M2,PRKCSH,SUPT5,RUVBL2,DNMT1,CACNA1B,KIFC2,ARHGEF40,SGCE,POLR2E,PLOD3,HNRNPA2B1,…
9.5e-05	2857	5152	765	0.148	0.268	TF:M01073_0	tf	222	Factor: HIC1; motif: NNNGGKTGCCCSNNNNNN; match class: 0	CAV2,GPR107,DBT,CTTNBP2,GALNT1,MYO18A,SERPINF1,MAPK7,GMCL1,AGPAT3,PAX9,CLPB,VSIG2,BCAP31,LTBP2,REC8,TCHP,PON1,TGFB1,PLEKHA3,JAG2,ATG4D,IL17RA,SRI,KEAP1,ELAVL3,ERCC1,GRM3,STAT5A,ARHGEF40,CD33,GHRHR,CD44,DNAH2,NID1,SHPK,TPR,BC003331,EPOR,NSMF,PTBP1,APRT,CDC42,CDK4,B4GALNT1,METTL1,SULF2,P3H4,VARS,HOMER1,MID1IP1,EMC10,AP1B1,DQX1,MET,TNPO1,TFCP2,UBP1,ICK,PDHX,GIT1,ATP6V0D1,PTPRS,ANAPC1,ANKRD52,CMC2,FH…
4.33e-09	6563	5152	1724	0.335	0.263	TF:M05407	tf	71	Factor: Klf17; motif: NGGGCGG	BRAT1,SCNN1G,GMPR,CDH4,ALOX12,TRAPPC10,CTTNBP2,GALNT1,PDGFB,KRIT1,ICOSL,FMR1,GM38393,CHTOP,SCN4A,MAPK7,PCNT,MXD1,AGPAT3,UHRF1,MYG1,SRR,ACP5,COL18A1,ITGA3,FKBP10,GSTT1,ZDHHC4,RAC1,SIAE,VSIG2,ESAM,NPAS1,SIPA1L2,PDZD4,IDH3G,PNCK,SSR4,BCAP31,KMT2A,TMEM25,STAT6,PEG3,CD320,REC8,SNX9,HLTF,AXL,TGFB1,ZFP40,PRKD1,PEX6,MEA1,TMEM143,TOP3A,ATG4D,CHAF1A,PNKP,TOMM40,TBC1D8,DVL3,PLAG1,HCK,MRPL4,KEAP1,ATP8B3,CCDC…
0.0113	2121	5152	555	0.108	0.262	TF:M02038_0	tf	134	Factor: Fli-1; motif: ACCGGAARYN; match class: 0	CDC45,GPR107,TRAPPC10,FMR1,MAPK7,PCNT,UHRF1,HARS,GSTT1,ZDHHC4,IDH3G,SSR4,BCAP31,IFT46,TRAPPC6A,IPO4,PEX6,MEA1,IL17RA,PNKP,TOMM40,SRI,SH3GL1,PRKCSH,SUPT5,ERCC1,ITPKC,TFAM,HMOX2,DNMT1,PPAN,PLOD3,SYT5,MYL10,ATP4A,PCYT1A,SNF8,TEP1,PTBP1,ZFP184,TSPAN31,TTC25,ZFP655,AP1B1,TFCP2,AKT1S1,TBRG1,FUZ,TMEM167,RPS5,PRDM15,HPS5,SRP19,MSH3,TMEM208,TSR3,SRF,ATP5E,NBR1,BRCA1,TTPAL,PIGT,DDX27,CEP95,MTMR4,MTRF1L,LTV…
0.0429	1088	5152	291	0.056	0.267	TF:M01111_0	tf	281	Factor: RBP-Jkappa; motif: TTCCCACK; match class: 0	GM38393,UBA1,GOLGA2,CLPP,BCL2L12,ATP8B3,AS3MT,BRD8,KIF20A,TFAM,STAT3,SYT5,PEX1,EPHB3,OSGEP,ARPC2,UPK1A,METTL1,SULF2,TNPO1,AKT1S1,SUGP1,TIMM23,CMC2,4931428F04RIK,ADAMTS13,ENTPD2,ENDOG,GATA5,ZFP334,ADA,P4HA2,TRIP10,FBXO5,HDAC2,STXBP5,SRGAP1,RHBDF1,NPRL3,FLT4,TOM1L1,TSPAN13,NF1,ALOX8,CCDC103,PLCD3,TIMM9,SNAPC1,ZFP729A,NAA35,ACOT12,PDE8B,NID2,ANXA7,CAMK2G,PARG,LCP1,SEMA5A,KCNV1,MYH9,NAGA,WDR53,BRWD1,…
6.84e-06	7316	5152	1865	0.362	0.255	TF:M01078	tf	43	Factor: c-Ets-1; motif: NNNRCCGGAWRYNNNN	CDC45,BRAT1,SDHD,GPR107,RTCA,TRAPPC10,NDUFA9,GALNT1,KRIT1,MYO18A,LOXL3,KAT2B,ZFP512B,FMR1,SCN4A,MAPK7,PCNT,GMCL1,SNRNP27,UHRF1,MYG1,HARS,COL18A1,GSTT1,GSTT3,CHORDC1,SEPT7,ZDHHC4,RAC1,UBA1,GRIA3,NPAS1,IDH3G,PNCK,SSR4,LTBP2,IFT46,TMEM25,TRAPPC6A,ANGPTL4,IPO4,RANBP3,GOLGA2,PON1,GTF2F1,CLPP,PLEKHA3,PEX6,MEA1,TMEM143,JAG2,TOP3A,QTRT1,IL17RA,PNKP,BCAM,TOMM40,SRI,SH3GL1,DVL3,MRPL4,KEAP1,ATP8B3,PRKCSH,EL…
0.00852	1325	5152	359	0.07	0.271	TF:M00075_1	tf	299	Factor: GATA-1; motif: SNNGATNNNN; match class: 1	RTCA,PCNT,LRP3,RAC1,SIAE,IDH3G,SSR4,BCAP31,LTBP2,TRAPPC6A,IPO4,PDCD2L,CLPP,BCAM,HCK,HAS1,KPNA6,STAT5A,COL5A3,ARHGEF40,PNPLA6,SGCE,MLXIPL,CABP5,SHPK,EPOR,ACTN3,ZDHHC24,APRT,GTPBP3,MID1IP1,FUZ,TJAP1,TMEM167,NELFB,LYPD8,CLIP3,PIEZO1,RBSN,E2F4,SIRT2,PPT2,LAMA5,HSPA8,FLI1,BIK,2810408A11RIK,ACADVL,ATP6AP1,ISYNA1,GDPD2,CALM3,TLCD1,BTBD11,CAND1,RAB1A,MPG,CNOT6,NIPAL4,RPS6KB1,TSPAN13,EFR3B,GAS2L2,SLC25A19…
9.3e-11	7231	5152	1903	0.369	0.263	TF:M05391_0	tf	231	Factor: LKLF; motif: NGGGCGG; match class: 0	BRAT1,GPR107,CDH4,ALOX12,RTCA,TRAPPC10,EGFL6,GALNT1,KAT2B,ICOSL,FMR1,MAPK7,LMAN2L,PCNT,MXD1,OCRL,AGPAT3,UHRF1,SRR,ACP5,HARS,COL18A1,COL1A1,ITGA3,JUP,FKBP10,LRP3,SEPT7,ZDHHC4,GRIA3,PDZD4,BCAP31,LTBP2,KMT2A,TMEM25,TRAPPC6A,NARFL,TIAM1,SLC9A3R2,GOLGA2,TGFB1,ZFP40,PRKD1,PLEKHA3,GNMT,JAG2,TOP3A,ATG4D,QTRT1,IL17RA,BCAM,TOMM40,STK11,SRI,DVL3,PLAG1,HCK,KEAP1,ATP8B3,ELAVL3,SUPT5,IMPDH1,DDR1,GRM3,BRINP2,ST…
0.000369	5464	5152	1393	0.27	0.255	TF:M01992_0	tf	298	Factor: Erm; motif: NCCGGAWGTN; match class: 0	CDC45,SDHD,GPR107,RTCA,TRAPPC10,GALNT1,KRIT1,MYO18A,LOXL3,ZFP512B,FMR1,MAPK7,PCNT,SNRNP27,UHRF1,MYG1,HARS,COL18A1,ITGA3,GSTT1,UBL3,CHORDC1,SEPT7,ZDHHC4,GRIA3,IDH3G,SSR4,IFT46,TMEM25,TRAPPC6A,IPO4,RANBP3,RGS20,GOLGA2,GTF2F1,CLPP,PEX6,MEA1,JAG2,TOP3A,IL17RA,PNKP,BCAM,TOMM40,STK11,SRI,SH3GL1,DVL3,MRPL4,KEAP1,PRKCSH,SUPT5,KLC4,ERCC1,ITPKC,COQ8B,BRD8,KIF20A,TFAM,AKT2,DNAJA3,HMOX2,DNMT1,PPAN,ZFP324,PLO…
0.000169	2704	5152	724	0.141	0.268	TF:M07617_0	tf	207	Factor: Sp4; motif: SCCCCKCCCCCSN; match class: 0	GMPR,LOXL3,COL18A1,HOXC6,UBL3,PDZD4,PNCK,PEG3,REC8,SNX9,SLC9A3R2,GOLGA2,AXL,PEX6,MRPL2,JAG2,TBC1D8,PLAG1,ATP8B3,IMPDH1,KLC4,ERCC1,BRD8,KIF20A,GRM3,BRINP2,STAT3,AKT2,HIF3A,ZFP324,ARHGEF40,CHN2,CNN2,POLR2E,MSH6,RSL1D1,TPR,BC003331,EPOR,KMT2B,CRIP1,SRM,CDK4,CNP,MSH5,DUS3L,MID1IP1,EMC10,DQX1,SNAP47,NXF2,TAZ,RAVER1,AKT1S1,ODC1,SNAPC2,GIT1,TJAP1,ENKD1,EHMT2,PRDM15,NOL3,FHOD1,SLC9A5,MSH3,TMEM208,HMGB3,M…
2.46e-05	8510	5152	2141	0.416	0.252	TF:M02913_0	tf	214	Factor: SP100; motif: NNCGTCGNNTAAWNN; match class: 0	CDC45,IGSF5,SCNN1G,RTCA,DBT,TRAPPC10,NDUFA9,EGFL6,GALNT1,PDGFB,KRIT1,MYO18A,LOXL3,KAT2B,ICOSL,FMR1,GNB1L,SLC7A7,OXA1L,ICAM4,MAPK7,PCNT,GMCL1,OCRL,UHRF1,SRR,DEF8,COL1A1,JUP,HOXC6,GSTT1,MARVELD3,UBL3,LRP3,CLPB,SEPT7,ZDHHC4,RAC1,CPA3,GRIA3,SIPA1L2,PDZD4,IDH3G,SSR4,KMT2A,TMEM25,NARFL,ANGPTL4,REC8,SNX9,ABHD3,TCHP,GOLGA2,TGFB1,PDCD2L,GTF2F1,CLPP,PRKD1,PLEKHA3,PEX6,MRPL2,GNMT,JAG2,TOP3A,CHAF1A,IL17RA,TI…
3.35e-29	14869	5152	3829	0.743	0.258	TF:M00716_0	tf	135	Factor: ZF5; motif: GSGCGCGR; match class: 0	CAV2,FER,BRAT1,SDHD,GPR107,NALCN,SCNN1G,GMPR,CDH4,ALOX12,RTCA,DBT,TRAPPC10,EGFL6,CTTNBP2,GALNT1,PDGFB,KRIT1,MYO18A,LOXL3,KAT2B,RAB5B,ICOSL,SERPINF1,ZFP512B,FMR1,GNB1L,GM38393,SLC7A7,OXA1L,ICAM4,CHTOP,SCN4A,MAPK7,COL6A1,LMAN2L,PCNT,MXD1,GMCL1,SNRNP27,OCRL,AGPAT3,UHRF1,MYG1,SRR,ACP5,CNN1,VPS50,TMEM79,COL18A1,DEF8,PAX9,COL1A1,ITGA3,JUP,FKBP10,HOXC6,GSTT1,GSTT3,MARVELD3,UBL3,FOLH1,CHORDC1,LRP3,CLPB,S…
0.00441	549	5152	163	0.032	0.297	TF:M07313_1	tf	277	Factor: ATF-3; motif: SNTGACGYNATN; match class: 1	CAV2,MXD1,PEG3,GTF2F1,TPR,BC003331,SRM,CDC42,METTL1,HERPUD2,RAB25,CPB1,ATP6V0D1,PTPRS,ELOF1,RNF166,ACSF3,NBR1,BRCA1,TNFAIP1,ANXA6,MB,CXCL16,SCN1B,TCP11L2,SLC36A2,UBE2B,NF1,PLCD3,GLYR1,SPAG6L,DYRK1A,NOCT,CENPQ,MUT,ATP6V0C,THOC1,ROCK1,PRRC2A,TRPM6,ACSL5,ALS2,OSGEPL1,DST,FN1,YME1L1,MASTL,DAPL1,FAHD2A,PHACTR3,DSN1,SRC,SEC62,CCNA2,DHX36,TSC22D2,STXBP3,APTX,IKBKAP,PTCH2,MIB2,CDK11B,ING3,POT1A,BLM,PAK1,…
0.00844	3982	5152	1011	0.196	0.254	TF:M08996_0	tf	218	Factor: EGR-1; motif: NGCGKGGGCGKNN; match class: 0	BRAT1,SDHD,SCNN1G,CTTNBP2,GALNT1,PDGFB,KAT2B,ICOSL,CHTOP,OCRL,COL18A1,FKBP10,UBL3,SIAE,VSIG2,NPAS1,SIPA1L2,PNCK,TMEM25,REC8,SNX9,SLC9A3R2,AXL,TGFB1,PEX6,MEA1,TOP3A,TBC1D8,SRI,SH3GL1,DVL3,PLAG1,HCK,KEAP1,PRKCSH,ERCC1,ITPKC,COQ8B,BRD8,KIF20A,FAM162A,GRM3,CACNA1B,ZFP324,SGCE,GHRHR,CNN2,POLR2E,PLOD3,HNRNPA2B1,NID1,ATP4A,AGRP,REEP5,P2RX5,EPHB3,TPR,BC003331,EPOR,OSGEP,KMT2B,GGT1,CRIP1,PDK1,CDK4,STAMBP,…
0.0227	1689	5152	444	0.086	0.263	TF:M00917_1	tf	109	Factor: CREB; motif: CNNTGACGTMA; match class: 1	CAV2,OXA1L,MXD1,SNRNP27,SEPT7,UBA1,SIPA1L2,IDH3G,SSR4,PEG3,GOLGA2,GTF2F1,TOMM40,STK11,PLAG1,MRPL4,PRKCSH,HAS1,STAT3,PPAN,PARD6A,TPR,BC003331,SRA1,SRM,ZDHHC24,CDC42,ZFP184,TSPAN31,M6PR,DIO2,EMC10,RAB25,OIT3,SUGP1,CPB1,DHDDS,RPS5,PTPRS,ELOF1,DEDD,RBSN,DGUOK,ANKRD53,TPPP3,EFR3A,ACSF3,DDX19A,SIRT2,UBL4A,ARNT,LNX2,NBR1,BRCA1,TNFAIP1,ANXA6,NDEL1,MB,ARRB1,CXCL16,SCN1B,MYDGF,TRAF3IP2,UHRF1BP1L,LLPH,SLC36…
9.3e-11	7231	5152	1903	0.369	0.263	TF:M05455	tf	117	Factor: SP6; motif: WGGGCGG	BRAT1,GPR107,CDH4,ALOX12,RTCA,TRAPPC10,EGFL6,GALNT1,KAT2B,ICOSL,FMR1,MAPK7,LMAN2L,PCNT,MXD1,OCRL,AGPAT3,UHRF1,SRR,ACP5,HARS,COL18A1,COL1A1,ITGA3,JUP,FKBP10,LRP3,SEPT7,ZDHHC4,GRIA3,PDZD4,BCAP31,LTBP2,KMT2A,TMEM25,TRAPPC6A,NARFL,TIAM1,SLC9A3R2,GOLGA2,TGFB1,ZFP40,PRKD1,PLEKHA3,GNMT,JAG2,TOP3A,ATG4D,QTRT1,IL17RA,BCAM,TOMM40,STK11,SRI,DVL3,PLAG1,HCK,KEAP1,ATP8B3,ELAVL3,SUPT5,IMPDH1,DDR1,GRM3,BRINP2,ST…
4.84e-08	8116	5152	2085	0.405	0.257	TF:M01783_0	tf	185	Factor: SP2; motif: GGGCGGGAC; match class: 0	CDC45,CAV2,BRAT1,IGSF5,SDHD,GMPR,CDH4,DBT,TRAPPC10,EGFL6,CTTNBP2,LOXL3,RAB5B,SERPINF1,FMR1,GNB1L,SLC7A7,ICAM4,MAPK7,MXD1,GMCL1,AGPAT3,UHRF1,ACP5,ITGA3,FKBP10,HOXC6,RAC1,SIAE,ESAM,NPAS1,SIPA1L2,PDZD4,PNCK,BCAP31,KMT2A,TMEM25,STAT6,PEG3,CD320,REC8,ABHD3,SLC9A3R2,GOLGA2,TGFB1,PRKD1,MRPL2,MEA1,TMEM143,JAG2,PLIN4,IL17RA,BCAM,TOMM40,STK11,TBC1D8,SRI,BCL2L12,DVL3,CAR11,PLAG1,ATP8B3,CCDC65,ELAVL3,PEX19,I…
5.26e-05	1762	5152	493	0.096	0.28	TF:M00665_1	tf	179	Factor: Sp3; motif: ASMCTTGGGSRGGG; match class: 1	GMPR,CTTNBP2,GALNT1,ICOSL,CHTOP,SEBOX,ITGB7,PAX9,JUP,UBL3,UBA1,IDH3G,SSR4,IFT46,NARFL,RANBP3,GOLGA2,AXL,PEX6,BCAM,TBC1D8,DDR1,KLC4,KPNA6,COQ8B,SYT5,INSR,TPR,BC003331,KMT2B,CRIP1,NSMF,SLC4A1,CNP,ZFP655,ALDH16A1,RAB25,AP1B1,MPO,MYOD1,OTOG,TAF7L,POU6F1,PHLDA2,ADSSL1,MLKL,CDH23,LYPD8,PRDM15,ANKRD53,FHOD1,TMEM208,ADAMTSL4,LAMP2,IL13RA1,TTPAL,ADA,ETV4,MYO1C,CYTH4,IKZF3,MYO1B,P4HA2,ALOX12E,RAB3D,SLC6A8,…
0.000288	2768	5152	737	0.143	0.266	TF:M01243_0	tf	143	Factor: MTF-1; motif: TGCGCAC; match class: 0	BRAT1,SDHD,GMPR,PDGFB,KRIT1,SERPINF1,ZFP512B,GNB1L,GM38393,ICAM4,CHTOP,MAPK7,PCNT,SRR,ACP5,DEF8,MARVELD3,LRP3,CLPB,LTBP2,RANBP3,GOLGA2,PDCD2L,MEA1,GNMT,TMEM143,BCL2L12,CCDC65,COQ8B,DNAJA3,HMOX2,DNMT1,PLOD3,HNRNPA2B1,CHD5,SENP3,DNAH2,MYL10,APC,SPO11,TPR,BC003331,SRA1,EPOR,TEP1,TMBIM1,ARPC2,KMT2B,CRIP1,ELOVL1,B4GALNT1,CNP,TTC25,DUS3L,GTPBP3,ZMIZ1,ALDH16A1,EMC10,HERPUD2,PTTG1IP,TAZ,APOL7A,ADSSL1,ODC…
0.000335	10883	5152	2681	0.52	0.246	TF:M00143	tf	267	Factor: Pax-5; motif: BCNNNRNGCANBGNTGNRTAGCSGCHNB	CDC45,CAV2,BRAT1,SDHD,GPR107,NALCN,SCNN1G,RTCA,EGFL6,CTTNBP2,GALNT1,PDGFB,KRIT1,KAT2B,RAB5B,SERPINF1,FMR1,GNB1L,GM38393,SLC7A7,OXA1L,CHTOP,SCN4A,MAPK7,COL6A1,PCNT,MXD1,GMCL1,SNRNP27,AGPAT3,SRR,ACP5,VPS50,DEF8,COL1A1,ITGA3,UBL3,FOLH1,LRP3,CLPB,SEPT7,ZDHHC4,ESAM,GRIA3,NPAS1,PNCK,BCAP31,LTBP2,KMT2A,IFT46,STAT6,CD320,REC8,SNX9,RANBP3,RGS20,ABHD3,TCHP,TIAM1,SLC9A3R2,GOLGA2,IKZF4,AXL,TGFB1,PDCD2L,CLPP,…
0.0241	2187	5152	566	0.11	0.259	TF:M01167	tf	98	Factor: SAP-1a; motif: NACCGGAAGTV	CDC45,SDHD,GPR107,TRAPPC10,FMR1,PCNT,UHRF1,HARS,GSTT1,CHORDC1,ZDHHC4,IDH3G,SSR4,IFT46,PEX6,MEA1,JAG2,PNKP,TOMM40,SRI,SH3GL1,DVL3,PRKCSH,SUPT5,ERCC1,ITPKC,BRD8,KIF20A,TFAM,DNMT1,PPAN,PLOD3,SYT5,MYL10,PCYT1A,SNF8,TEP1,PTBP1,ZFP184,METTL1,TSPAN31,TTC25,ZFP655,AP1B1,MPO,TFCP2,RPS25,PIGYL,AKT1S1,ZFP296,FUZ,TMEM167,RPS5,PRDM15,RBSN,TEX261,TMEM208,YES1,TSR3,ATP5E,NBR1,BRCA1,TNFAIP1,TTPAL,PIGT,SGK2,CEP95…
0.0129	6223	5152	1545	0.3	0.248	TF:M07348	tf	86	Factor: AP-2alpha; motif: NSCCNCRGGSN	BRAT1,ITGB2L,GPR107,GMPR,GALNT1,RAB5B,SERPINF1,ZFP512B,FMR1,GM38393,SLC7A7,LMAN2L,MXD1,GMCL1,AGPAT3,SRR,COL1A1,MARVELD3,UBL3,LRP3,SEPT7,RAC1,VSIG2,ESAM,SIPA1L2,PDZD4,BCAP31,LTBP2,KMT2A,IFT46,STAT6,PEG3,ZIM1,ANGPTL4,SNX9,RANBP3,SLC9A3R2,IKZF4,TGFB1,PRKD1,PEX6,GNMT,JAG2,TOP3A,PLIN4,IL17RA,PNKP,BCAM,TBC1D8,SH3GL1,CAR11,MRPL4,KEAP1,ELAVL3,IMPDH1,DDR1,ERCC1,TFAM,STAT5A,HMOX2,PTPN6,CHN2,CNN2,RAB23,CHD5…
3.62e-08	15317	5152	3764	0.731	0.246	TF:M07991	tf	265	Factor: Hes1; motif: NNCACGYGNN	CAV2,FER,BRAT1,ITGB2L,SDHD,NALCN,SCNN1G,GMPR,CDH4,RTCA,DBT,TRAPPC10,EGFL6,CTTNBP2,GALNT1,PDGFB,KRIT1,MYO18A,LOXL3,RAB5B,ICOSL,ZFP512B,FMR1,SLC7A7,OXA1L,ICAM4,SCN4A,MAPK7,LMAN2L,PCNT,MXD1,GMCL1,SNRNP27,AGPAT3,UHRF1,MYG1,SRR,ACP5,CNN1,VPS50,HARS,TMEM79,COL18A1,PAX9,COL1A1,ITGA3,JUP,FKBP10,HOXC6,MARVELD3,UBL3,FOLH1,LRP3,SEPT7,ZDHHC4,RAC1,UBA1,VSIG2,GRIA3,NPAS1,SIPA1L2,PDZD4,IDH3G,PNCK,SSR4,LTBP2,TME…
0.000222	1378	5152	389	0.076	0.282	TF:M03553_0	tf	54	Factor: KLF3; motif: CCMCACCCNG; match class: 0	CAV2,PDGFB,MAPK7,JUP,FKBP10,SEPT7,SIPA1L2,BCAP31,TGFB1,MRPL2,MEA1,KLC4,STAT3,KIFC2,SGCE,CNN2,HNRNPA2B1,DNAH2,MRVI1,CS,P2RX5,SNF8,ARPC2,NSMF,SLC4A1,HOMER1,RAB25,TRPM5,TNPO1,SNAP47,RBM25,PDHX,SNX31,CLIP3,PIEZO1,CMC2,4931428F04RIK,MSH3,SIRT2,HMGB3,LNX2,ZFP334,CADPS2,ANXA6,ALOX15,E2F2,ISYNA1,SCN1B,GYG,ARID3A,SIRT1,CAND1,TCF3,DIP2A,RPS6KB1,TOM1L1,TIMM22,ADPRM,LSM12,CDKL1,PPP2R5E,4930447C04RIK,PCNX,ISC…
0.000197	6351	5152	1611	0.313	0.254	TF:M08005_1	tf	196	Factor: Tcfl5; motif: NNCNCGNGNN; match class: 1	FER,ITGB2L,SDHD,GMPR,RTCA,TRAPPC10,PDGFB,KAT2B,FMR1,GNB1L,OXA1L,CHTOP,MAPK7,PCNT,GMCL1,AGPAT3,UHRF1,SRR,COL18A1,MARVELD3,UBL3,ZDHHC4,RAC1,SIPA1L2,PDZD4,IDH3G,SSR4,LTBP2,TMEM25,TRAPPC6A,STAT6,CD320,IPO4,TCHP,SLC9A3R2,GOLGA2,IKZF4,AXL,TGFB1,PDCD2L,CLPP,PEX6,MRPL2,MEA1,TMEM143,JAG2,QTRT1,CHAF1A,BCAM,STK11,TBC1D8,SH3GL1,HCK,KEAP1,ATP8B3,PRKCSH,IMPDH1,KLC4,COQ8B,GRM3,DNAJA3,DNMT1,CACNA1B,HIF3A,CHN2,PO…
2.7e-09	7661	5152	1991	0.386	0.26	TF:M01104	tf	73	Factor: MOVO-B; motif: GNGGGGG	BRAT1,RTCA,TRAPPC10,EGFL6,GALNT1,PDGFB,KAT2B,RAB5B,ICOSL,ZFP512B,SLC7A7,OXA1L,SCN4A,LMAN2L,MXD1,OCRL,AGPAT3,UHRF1,SRR,ACP5,COL18A1,FKBP10,UBL3,LRP3,SEPT7,RAC1,SIAE,ESAM,GRIA3,NPAS1,SIPA1L2,PDZD4,PNCK,KMT2A,TMEM25,ZIM1,REC8,SNX9,HLTF,ABHD3,SLC9A3R2,GOLGA2,IKZF4,AXL,TGFB1,PRKD1,PLEKHA3,PEX6,MRPL2,JAG2,BCAM,TBC1D8,SRI,SH3GL1,DVL3,PLAG1,MRPL4,PRKCSH,SUPT5,PEX19,IMPDH1,DDR1,KLC4,AS3MT,HAS1,ITPKC,BRD8,…
7.52e-05	6185	5152	1578	0.306	0.255	TF:M02039_0	tf	31	Factor: GABPalpha; motif: ACCGGAARYN; match class: 0	CDC45,BRAT1,SDHD,GPR107,ALOX12,RTCA,DBT,TRAPPC10,NDUFA9,KRIT1,MYO18A,ZFP512B,FMR1,OXA1L,MAPK7,PCNT,SNRNP27,OCRL,UHRF1,HARS,COL18A1,GSTT1,MARVELD3,FOLH1,CHORDC1,LRP3,SEPT7,ZDHHC4,UBA1,SIAE,VSIG2,GRIA3,IDH3G,SSR4,BCAP31,IFT46,TMEM25,TRAPPC6A,STAT6,ANGPTL4,IPO4,RANBP3,TCHP,GOLGA2,PON1,ZFP40,GTF2F1,CLPP,PEX6,MEA1,TMEM143,JAG2,TOP3A,QTRT1,IL17RA,PNKP,TOMM40,SRI,SH3GL1,DVL3,MRPL4,KEAP1,PRKCSH,SUPT5,DDR…
