# Supplementary material for: Physiological and genomic evidence that selection on the transcription factor Epas1 has altered cardiovascular function in high-altitude deer mice
Source: PLoS Genet. 2019 Nov 7;15(11):e1008420. doi: 10.1371/journal.pgen.1008420 (PMC6837288; doi:10.1371/journal.pgen.1008420)
Supplement: S11 Table — The list of genes was extracted from Zhang et al. (2014), then orthologs in Mus musculus and Peromyscus maniculatus were identified using DAVID and custom scripts. (XLSX) [file pgen.1008420.s012.xlsx]

## Sheet: Sheet1
Table S11. The list of hypoxia-related genes used in this study. The list of genes was extracted from Zhang et al. (2014), then orthologs in Mus musculus and Peromyscus maniculatus were identified using DAVID and custom scripts.
Mus musculus Gene ID	Name	Peromyscus maniculatus Gene ID
SEPT9	septin 9(Sept9)	Sept9
ABAT	4-aminobutyrate aminotransferase(Abat)	Abat
ABCA1	ATP-binding cassette, sub-family A (ABC1), member 1(Abca1)	Abca1
ABCC1	ATP-binding cassette, sub-family C (CFTR/MRP), member 1(Abcc1)	Abcc1
ABCC8	ATP-binding cassette, sub-family C (CFTR/MRP), member 8(Abcc8)	Abcc8
ACAN	aggrecan(Acan)	Acan
ACO1	aconitase 1(Aco1)	Aco1
ACTN4	actinin alpha 4(Actn4)	Actn4
ADA	adenosine deaminase(Ada)	Ada
ADAM10	a disintegrin and metallopeptidase domain 10(Adam10)	Adam10
ADAM17	a disintegrin and metallopeptidase domain 17(Adam17)	Adam17
ADAM8	a disintegrin and metallopeptidase domain 8(Adam8)	Adam8
ADAMTS1	a disintegrin-like and metallopeptidase (reprolysin type) with thrombospondin type 1 motif, 1(Adamts1)	Adamts1
ADIPOQ	adiponectin, C1Q and collagen domain containing(Adipoq)	Adipoq
ADK	adenosine kinase(Adk)	Adk
ADM	adrenomedullin(Adm)	Adm
ADM2	adrenomedullin 2(Adm2)	Adm2
ADORA1	adenosine A1 receptor(Adora1)	Adora1
ADORA2A	adenosine A2a receptor(Adora2a)	Adora2a
ADORA2B	adenosine A2b receptor(Adora2b)	Adora2b
ADORA3	adenosine A3 receptor(Adora3)	Adora3
ADRB1	adrenergic receptor, beta 1(Adrb1)	Adrb1
ADRB2	adrenergic receptor, beta 2(Adrb2)	Adrb2
ADSL	adenylosuccinate lyase(Adsl)	Adsl
AFP	alpha fetoprotein(Afp)	Afp
AGER	advanced glycosylation end product-specific receptor(Ager)	Ager
AGT	angiotensinogen (serpin peptidase inhibitor, clade A, member 8)(Agt)	Agt
AGTRAP	angiotensin II, type I receptor-associated protein(Agtrap)	Agtrap
AHR	aryl-hydrocarbon receptor(Ahr)	Ahr
AIMP1	aminoacyl tRNA synthetase complex-interacting multifunctional protein 1(Aimp1)	Aimp1
AJUBA	ajuba LIM protein(Ajuba)	Ajuba
AKAP6	A kinase (PRKA) anchor protein 6(Akap6)	Akap6
AKT1	thymoma viral proto-oncogene 1(Akt1)	Akt1
AKT1S1	AKT1 substrate 1 (proline-rich)(Akt1s1)	Akt1s1
AKT2	thymoma viral proto-oncogene 2(Akt2)	Akt2
AKT3	thymoma viral proto-oncogene 3(Akt3)	Akt3
ALDH2	aldehyde dehydrogenase 2, mitochondrial(Aldh2)	Aldh2
ALDH3A1	aldehyde dehydrogenase family 3, subfamily A1(Aldh3a1)	Aldh3a1
ALDOA	aldolase A, fructose-bisphosphate(Aldoa)	Aldoa
ALDOC	aldolase C, fructose-bisphosphate(Aldoc)	Aldoc
ALKBH5	alkB homolog 5, RNA demethylase(Alkbh5)	Alkbh5
ALOX5AP	arachidonate 5-lipoxygenase activating protein(Alox5ap)	Alox5ap
ANGPT1	angiopoietin 1(Angpt1)	Angpt1
ANGPT2	angiopoietin 2(Angpt2)	Angpt2
ANGPT4	angiopoietin 4(Angpt4)	Angpt4
ANGPTL4	angiopoietin-like 4(Angptl4)	Angptl4
ANKRD37	ankyrin repeat domain 37(Ankrd37)	Ankrd37
ANXA1	annexin A1(Anxa1)	Anxa1
ANXA2	annexin A2(Anxa2)	Anxa2
ANXA3	annexin A3(Anxa3)	Anxa3
APAF1	apoptotic peptidase activating factor 1(Apaf1)	Apaf1
APBA3	amyloid beta (A4) precursor protein-binding, family A, member 3(Apba3)	Apba3
APC	adenomatosis polyposis coli(Apc)	Apc
APEX1	apurinic/apyrimidinic endonuclease 1(Apex1)	Apex1
APLNR	apelin receptor(Aplnr)	Aplnr
APOE	apolipoprotein E(Apoe)	Apoe
APOLD1	apolipoprotein L domain containing 1(Apold1)	Apold1
APP	amyloid beta (A4) precursor protein(App)	App
AQP1	aquaporin 1(Aqp1)	Aqp1
AQP4	aquaporin 4(Aqp4)	Aqp4
AREG	amphiregulin(Areg)	Areg
ARG1	arginase, liver(Arg1)	Arg1
ARG2	arginase type II(Arg2)	Arg2
ARNT	aryl hydrocarbon receptor nuclear translocator(Arnt)	Arnt
ARNT2	aryl hydrocarbon receptor nuclear translocator 2(Arnt2)	Arnt2
ARNTL2	aryl hydrocarbon receptor nuclear translocator-like 2(Arntl2)	Arntl2
ARRB1	arrestin, beta 1(Arrb1)	Arrb1
ARSB	arylsulfatase B(Arsb)	Arsb
ASCL2	achaete-scute family bHLH transcription factor 2(Ascl2)	Ascl2
ASL	argininosuccinate lyase(Asl)	Asl
ASS1	argininosuccinate synthetase 1(Ass1)	Ass1
ATF2	activating transcription factor 2(Atf2)	Atf2
ATF3	activating transcription factor 3(Atf3)	Atf3
ATF4	activating transcription factor 4(Atf4)	Atf4
ATF6B	activating transcription factor 6 beta(Atf6b)	Atf6b
ATG12	autophagy related 12(Atg12)	Atg12
ATG3	autophagy related 3(Atg3)	Atg3
ATG4B	autophagy related 4B, cysteine peptidase(Atg4b)	Atg4b
ATG4C	autophagy related 4C, cysteine peptidase(Atg4c)	Atg4c
ATG4D	autophagy related 4D, cysteine peptidase(Atg4d)	Atg4d
ATG5	autophagy related 5(Atg5)	Atg5
ATG9B	autophagy related 9B(Atg9b)	Atg9b
ATM	ataxia telangiectasia mutated(Atm)	Atm
ATP1A1	ATPase, Na+/K+ transporting, alpha 1 polypeptide(Atp1a1)	Atp1a1
ATP1B1	ATPase, Na+/K+ transporting, beta 1 polypeptide(Atp1b1)	Atp1b1
ATR	ataxia telangiectasia and Rad3 related(Atr)	Atr
AURKA	aurora kinase A(Aurka)	Aurka
AXL	AXL receptor tyrosine kinase(Axl)	Axl
BACH1	BTB and CNC homology 1, basic leucine zipper transcription factor 1(Bach1)	Bach1
BAD	BCL2-associated agonist of cell death(Bad)	Bad
BAK1	BCL2-antagonist/killer 1(Bak1)	Bak1
BARD1	BRCA1 associated RING domain 1(Bard1)	Bard1
BAX	BCL2-associated X protein(Bax)	Bax
BBC3	BCL2 binding component 3(Bbc3)	Bbc3
BCL10	B cell leukemia/lymphoma 10(Bcl10)	Bcl10
BCL2	B cell leukemia/lymphoma 2(Bcl2)	Bcl2
BCL2L1	BCL2-like 1(Bcl2l1)	Bcl2l1
BCL2L11	BCL2-like 11 (apoptosis facilitator)(Bcl2l11)	Bcl2l11
BDKRB2	bradykinin receptor, beta 2(Bdkrb2)	Bdkrb2
BDNF	brain derived neurotrophic factor(Bdnf)	Bdnf
BECN1	beclin 1, autophagy related(Becn1)	Becn1
BHLHE40	basic helix-loop-helix family, member e40(Bhlhe40)	Bhlhe40
BHLHE41	basic helix-loop-helix family, member e41(Bhlhe41)	Bhlhe41
BID	BH3 interacting domain death agonist(Bid)	Bid
BIRC2	baculoviral IAP repeat-containing 2(Birc2)	Birc2
BIRC5	baculoviral IAP repeat-containing 5(Birc5)	Birc5
BLNK	B cell linker(Blnk)	Blnk
BLVRA	biliverdin reductase A(Blvra)	Blvra
BMP2	bone morphogenetic protein 2(Bmp2)	Bmp2
BMP4	bone morphogenetic protein 4(Bmp4)	Bmp4
BMP7	bone morphogenetic protein 7(Bmp7)	Bmp7
BMPR2	bone morphogenetic protein receptor, type II (serine/threonine kinase)(Bmpr2)	Bmpr2
BNIP3	BCL2/adenovirus E1B interacting protein 3(Bnip3)	Bnip3
BRAF	Braf transforming gene(Braf)	Braf
BRCA1	breast cancer 1, early onset(Brca1)	Brca1
BRF1	BRF1, RNA polymerase III transcription initiation factor 90 kDa subunit(Brf1)	Brf1
BSG	basigin(Bsg)	Bsg
BTC	betacellulin, epidermal growth factor family member(Btc)	Btc
CAB39	calcium binding protein 39(Cab39)	Cab39
CAB39L	calcium binding protein 39-like(Cab39l)	Cab39l
CAD	carbamoyl-phosphate synthetase 2, aspartate transcarbamylase, and dihydroorotase(Cad)	Cad
CALCRL	calcitonin receptor-like(Calcrl)	Calcrl
CALR	calreticulin(Calr)	Calr
CAMK2A	calcium/calmodulin-dependent protein kinase II alpha(Camk2a)	Camk2a
CAMK2D	calcium/calmodulin-dependent protein kinase II, delta(Camk2d)	Camk2d
CAMK2G	calcium/calmodulin-dependent protein kinase II gamma(Camk2g)	Camk2g
CAMKK2	calcium/calmodulin-dependent protein kinase kinase 2, beta(Camkk2)	Camkk2
CAPG	capping protein (actin filament), gelsolin-like(Capg)	Capg
CAPN1	calpain 1(Capn1)	Capn1
CAPN2	calpain 2(Capn2)	Capn2
CARD11	caspase recruitment domain family, member 11(Card11)	Card11
CASP3	caspase 3(Casp3)	Casp3
CASP6	caspase 6(Casp6)	Casp6
CASP7	caspase 7(Casp7)	Casp7
CASP8	caspase 8(Casp8)	Casp8
CASP9	caspase 9(Casp9)	Casp9
CAT	catalase(Cat)	Cat
CAV1	caveolin 1, caveolae protein(Cav1)	Cav1
CCL19	chemokine (C-C motif) ligand 19(Ccl19)	CCL19
CCL28	chemokine (C-C motif) ligand 28(Ccl28)	Ccl28
CCL5	chemokine (C-C motif) ligand 5(Ccl5)	Ccl5
CCNB1	cyclin B1(Ccnb1)	Ccnb1
CCNB2	cyclin B2(Ccnb2)	Ccnb2
CCND1	cyclin D1(Ccnd1)	Ccnd1
CCND2	cyclin D2(Ccnd2)	Ccnd2
CCND3	cyclin D3(Ccnd3)	Ccnd3
CCNE1	cyclin E1(Ccne1)	Ccne1
CCNE2	cyclin E2(Ccne2)	Ccne2
CCNG2	cyclin G2(Ccng2)	Ccng2
CCR7	chemokine (C-C motif) receptor 7(Ccr7)	Ccr7
CD14	CD14 antigen(Cd14)	Cd14
CD164	CD164 antigen(Cd164)	Cd164
CD19	CD19 antigen(Cd19)	Cd19
CD34	CD34 antigen(Cd34)	Cd34
CD36	CD36 antigen(Cd36)	Cd36
CD38	CD38 antigen(Cd38)	Cd38
CD40	CD40 antigen(Cd40)	Cd40
CD44	CD44 antigen(Cd44)	Cd44
CD82	CD82 antigen(Cd82)	Cd82
CDC25A	cell division cycle 25A(Cdc25a)	Cdc25a
CDC37	cell division cycle 37(Cdc37)	Cdc37
CDC42	cell division cycle 42(Cdc42)	Cdc42
CDC42EP2	CDC42 effector protein (Rho GTPase binding) 2(Cdc42ep2)	Cdc42ep2
CDK1	cyclin-dependent kinase 1(Cdk1)	Cdk1
CDK2	cyclin-dependent kinase 2(Cdk2)	Cdk2
CDK4	cyclin-dependent kinase 4(Cdk4)	Cdk4
CDK6	cyclin-dependent kinase 6(Cdk6)	Cdk6
PPP2CA	protein phosphatase 2 (formerly 2A), catalytic subunit, alpha isoform(Ppp2ca)	Cdkl3
CDKN1A	cyclin-dependent kinase inhibitor 1A (P21)(Cdkn1a)	Cdkn1a
CDKN1B	cyclin-dependent kinase inhibitor 1B(Cdkn1b)	Cdkn1b
CDR2	cerebellar degeneration-related 2(Cdr2)	Cdr2
CDX2	caudal type homeobox 2(Cdx2)	Cdx2
CEBPA	CCAAT/enhancer binding protein (C/EBP), alpha(Cebpa)	Cebpa
CEBPB	CCAAT/enhancer binding protein (C/EBP), beta(Cebpb)	Cebpb
CFLAR	CASP8 and FADD-like apoptosis regulator(Cflar)	Cflar
CFTR	cystic fibrosis transmembrane conductance regulator(Cftr)	Cftr
CHAD	chondroadherin(Chad)	Chad
CHAT	choline acetyltransferase(Chat)	Chat
CHEK1	checkpoint kinase 1(Chek1)	Chek1
CHEK2	checkpoint kinase 2(Chek2)	Chek2
CHGA	chromogranin A(Chga)	Chga
CHKA	choline kinase alpha(Chka)	Chka
CHRM1	cholinergic receptor, muscarinic 1, CNS(Chrm1)	Chrm1
CHRM2	cholinergic receptor, muscarinic 2, cardiac(Chrm2)	Chrm2
CHRM3	cholinergic receptor, muscarinic 3, cardiac(Chrm3)	Chrm3
CHRNA4	cholinergic receptor, nicotinic, alpha polypeptide 4(Chrna4)	Chrna4
CHRNB2	cholinergic receptor, nicotinic, beta polypeptide 2 (neuronal)(Chrnb2)	Chrnb2
CHUK	conserved helix-loop-helix ubiquitous kinase(Chuk)	Chuk
CIRBP	cold inducible RNA binding protein(Cirbp)	Cirbp
CITED2	Cbp/p300-interacting transactivator, with Glu/Asp-rich carboxy-terminal domain, 2(Cited2)	Cited2
CLCA1	chloride channel accessory 1(Clca1)	Clca1
CLDN3	claudin 3(Cldn3)	Cldn3
COL11A1	collagen, type XI, alpha 1(Col11a1)	Col11a1
COL11A2	collagen, type XI, alpha 2(Col11a2)	Col11a2
COL18A1	collagen, type XVIII, alpha 1(Col18a1)	Col18a1
COL1A1	collagen, type I, alpha 1(Col1a1)	Col1a1
COL1A2	collagen, type I, alpha 2(Col1a2)	Col1a2
COL24A1	collagen, type XXIV, alpha 1(Col24a1)	Col24a1
COL27A1	collagen, type XXVII, alpha 1(Col27a1)	Col27a1
COL2A1	collagen, type II, alpha 1(Col2a1)	Col2a1
COL3A1	collagen, type III, alpha 1(Col3a1)	Col3a1
COL4A1	collagen, type IV, alpha 1(Col4a1)	Col4a1
COL4A2	collagen, type IV, alpha 2(Col4a2)	Col4a2
COL4A3	collagen, type IV, alpha 3(Col4a3)	Col4a3
COL4A4	collagen, type IV, alpha 4(Col4a4)	Col4a4
COL5A1	collagen, type V, alpha 1(Col5a1)	Col5a1
COL5A2	collagen, type V, alpha 2(Col5a2)	Col5a2
COL5A3	collagen, type V, alpha 3(Col5a3)	Col5a3
COL6A1	collagen, type VI, alpha 1(Col6a1)	Col6a1
COL6A3	collagen, type VI, alpha 3(Col6a3)	Col6a3
COL6A6	collagen, type VI, alpha 6(Col6a6)	Col6a6
COMMD1	COMM domain containing 1(Commd1)	Commd1
COMP	cartilage oligomeric matrix protein(Comp)	Comp
COPS5	COP9 signalosome subunit 5(Cops5)	Cops5
COPS8	COP9 signalosome subunit 8(Cops8)	Cops8
CP	ceruloplasmin(Cp)	Cp
CPS1	carbamoyl-phosphate synthetase 1(Cps1)	Cps1
CREB1	cAMP responsive element binding protein 1(Creb1)	Creb1
CREB3	cAMP responsive element binding protein 3(Creb3)	Creb3
CREB3L1	cAMP responsive element binding protein 3-like 1(Creb3l1)	Creb3l1
CREB3L2	cAMP responsive element binding protein 3-like 2(Creb3l2)	Creb3l2
CREB3L3	cAMP responsive element binding protein 3-like 3(Creb3l3)	Creb3l3
CREB3L4	cAMP responsive element binding protein 3-like 4(Creb3l4)	Creb3l4
CREB5	cAMP responsive element binding protein 5(Creb5)	Creb5
CREBBP	CREB binding protein(Crebbp)	Crebbp
CRHR1	corticotropin releasing hormone receptor 1(Crhr1)	Crhr1
CRK	v-crk avian sarcoma virus CT10 oncogene homolog(Crk)	Crk
CRKL	v-crk avian sarcoma virus CT10 oncogene homolog-like(Crkl)	Crkl
CRP	C-reactive protein, pentraxin-related(Crp)	Crp
CRTC2	CREB regulated transcription coactivator 2(Crtc2)	Crtc2
CRYAA	crystallin, alpha A(Cryaa)	Cryaa
CRYAB	crystallin, alpha B(Cryab)	Cryab
CSF1	colony stimulating factor 1 (macrophage)(Csf1)	Csf1
CSF1R	colony stimulating factor 1 receptor(Csf1r)	Csf1r
CSF3	colony stimulating factor 3 (granulocyte)(Csf3)	Csf3
CSF3R	colony stimulating factor 3 receptor (granulocyte)(Csf3r)	Csf3r
CSNK2A1	casein kinase 2, alpha 1 polypeptide(Csnk2a1)	Csnk2a1
CSNK2A2	casein kinase 2, alpha prime polypeptide(Csnk2a2)	Csnk2a2
CSNK2B	casein kinase 2, beta polypeptide(Csnk2b)	Csnk2b
CTBP1	C-terminal binding protein 1(Ctbp1)	Ctbp1
CTDNEP1	CTD nuclear envelope phosphatase 1(Ctdnep1)	Ctdnep1
CTDSP1	CTD (carboxy-terminal domain, RNA polymerase II, polypeptide A) small phosphatase 1(Ctdsp1)	Ctdsp1
CTDSP2	CTD (carboxy-terminal domain, RNA polymerase II, polypeptide A) small phosphatase 2(Ctdsp2)	Ctdsp2
CTDSPL	CTD (carboxy-terminal domain, RNA polymerase II, polypeptide A) small phosphatase-like(Ctdspl)	Ctdspl
CTDSPL2	CTD (carboxy-terminal domain, RNA polymerase II, polypeptide A) small phosphatase like 2(Ctdspl2)	Ctdspl2
CTGF	connective tissue growth factor(Ctgf)	Ctgf
CTNNB1	catenin (cadherin associated protein), beta 1(Ctnnb1)	Ctnnb1
CTNNBIP1	catenin beta interacting protein 1(Ctnnbip1)	Ctnnbip1
CUL2	cullin 2(Cul2)	Cul2
CX3CL1	chemokine (C-X3-C motif) ligand 1(Cx3cl1)	Cx3cl1
CX3CR1	chemokine (C-X3-C motif) receptor 1(Cx3cr1)	Cx3cr1
CXADR	coxsackie virus and adenovirus receptor(Cxadr)	Cxadr
CXCL12	chemokine (C-X-C motif) ligand 12(Cxcl12)	Cxcl12
CXCR4	chemokine (C-X-C motif) receptor 4(Cxcr4)	Cxcr4
CXCR6	chemokine (C-X-C motif) receptor 6(Cxcr6)	Cxcr6
CYGB	cytoglobin(Cygb)	Cygb
CYR61	cysteine rich protein 61(Cyr61)	Cyr61
DDAH1	dimethylarginine dimethylaminohydrolase 1(Ddah1)	Ddah1
DDAH2	dimethylarginine dimethylaminohydrolase 2(Ddah2)	Ddah2
DDC	dopa decarboxylase(Ddc)	Ddc
DDIT4	DNA-damage-inducible transcript 4(Ddit4)	Ddit4
DDIT4L	DNA-damage-inducible transcript 4-like(Ddit4l)	Ddit4l
DDX58	DEAD (Asp-Glu-Ala-Asp) box polypeptide 58(Ddx58)	Ddx58
DEGS2	delta(4)-desaturase, sphingolipid 2(Degs2)	Degs2
DFFA	DNA fragmentation factor, alpha subunit(Dffa)	Dffa
DICER1	dicer 1, ribonuclease type III(Dicer1)	Dicer1
DLK1	delta-like 1 homolog (Drosophila)(Dlk1)	Dlk1
DLL4	delta-like 4 (Drosophila)(Dll4)	Dll4
DNAJA3	DnaJ heat shock protein family (Hsp40) member A3(Dnaja3)	Dnaja3
DNAJB6	DnaJ heat shock protein family (Hsp40) member B6(Dnajb6)	Dnajb6
DNM2	dynamin 2(Dnm2)	Dnm2
DPP4	dipeptidylpeptidase 4(Dpp4)	Dpp4
DRAP1	Dr1 associated protein 1 (negative cofactor 2 alpha)(Drap1)	Drap1
DRD2	dopamine receptor D2(Drd2)	Drd2
DRD3	dopamine receptor D3(Drd3)	Drd3
DUSP1	dual specificity phosphatase 1(Dusp1)	Dusp1
DUSP2	dual specificity phosphatase 2(Dusp2)	Dusp2
E2F1	E2F transcription factor 1(E2f1)	E2f1
E2F3	E2F transcription factor 3(E2f3)	E2f3
E2F4	E2F transcription factor 4(E2f4)	E2f4
E2F6	E2F transcription factor 6(E2f6)	E2f6
ECE1	endothelin converting enzyme 1(Ece1)	Ece1
EDN1	endothelin 1(Edn1)	Edn1
EDN2	endothelin 2(Edn2)	Edn2
EDNRA	endothelin receptor type A(Ednra)	Ednra
EDNRB	endothelin receptor type B(Ednrb)	Ednrb
EEF2	eukaryotic translation elongation factor 2(Eef2)	Eef2
EFNA1	ephrin A1(Efna1)	Efna1
EFNA3	ephrin A3(Efna3)	Efna3
EFNA4	ephrin A4(Efna4)	Efna4
EFNA5	ephrin A5(Efna5)	Efna5
EGF	epidermal growth factor(Egf)	Egf
EGFL7	EGF-like domain 7(Egfl7)	Egfl7
EGFR	epidermal growth factor receptor(Egfr)	Egfr
EGLN1	egl-9 family hypoxia-inducible factor 1(Egln1)	Egln1
EGLN2	egl-9 family hypoxia-inducible factor 2(Egln2)	Egln2
EGLN3	egl-9 family hypoxia-inducible factor 3(Egln3)	Egln3
EGR1	early growth response 1(Egr1)	Egr1
EHMT2	euchromatic histone lysine N-methyltransferase 2(Ehmt2)	Ehmt2
EI24	etoposide induced 2.4 mRNA(Ei24)	Ei24
EIF2A	eukaryotic translation initiation factor 2A(Eif2a)	Eif2a
EIF2AK3	eukaryotic translation initiation factor 2 alpha kinase 3(Eif2ak3)	Eif2ak3
EIF2S1	eukaryotic translation initiation factor 2, subunit 1 alpha(Eif2s1)	Eif2s1
EIF4E	eukaryotic translation initiation factor 4E(Eif4e)	Eif4e
EIF4E1B	eukaryotic translation initiation factor 4E family member 1B(Eif4e1b)	Eif4e1b
EIF4E2	eukaryotic translation initiation factor 4E member 2(Eif4e2)	Eif4e2
EIF4EBP1	eukaryotic translation initiation factor 4E binding protein 1(Eif4ebp1)	Eif4ebp1
ELAVL1	ELAV (embryonic lethal, abnormal vision)-like 1 (Hu antigen R)(Elavl1)	Elavl1
ELL	elongation factor RNA polymerase II(Ell)	Ell
ENG	endoglin(Eng)	Eng
ENO1	enolase 1, alpha non-neuron(Eno1)	Eno1
ENO2	enolase 2, gamma neuronal(Eno2)	Eno2
ENO3	enolase 3, beta muscle(Eno3)	Eno3
ENTPD1	ectonucleoside triphosphate diphosphohydrolase 1(Entpd1)	Entpd1
EP300	E1A binding protein p300(Ep300)	Ep300
EPAS1	endothelial PAS domain protein 1(Epas1)	Epas1
EPHA2	Eph receptor A2(Epha2)	Epha2
EPHX2	epoxide hydrolase 2, cytoplasmic(Ephx2)	Ephx2
EPO	erythropoietin(Epo)	Epo
EPOR	erythropoietin receptor(Epor)	Epor
ERBB2	erb-b2 receptor tyrosine kinase 2(Erbb2)	Erbb2
ERBB4	erb-b2 receptor tyrosine kinase 4(Erbb4)	Erbb4
ERC1	ELKS/RAB6-interacting/CAST family member 1(Erc1)	Erc1
ERCC2	excision repair cross-complementing rodent repair deficiency, complementation group 2(Ercc2)	Ercc2
ERCC3	excision repair cross-complementing rodent repair deficiency, complementation group 3(Ercc3)	Ercc3
ERCC6	excision repair cross-complementing rodent repair deficiency, complementation group 6(Ercc6)	Ercc6
ERO1L	ERO1-like (S. cerevisiae)(Ero1l)	Ero1a
ERRFI1	ERBB receptor feedback inhibitor 1(Errfi1)	Errfi1
ESR1	estrogen receptor 1 (alpha)(Esr1)	Esr1
ESR2	estrogen receptor 2 (beta)(Esr2)	Esr2
ESRRA	estrogen related receptor, alpha(Esrra)	Esrra
ESRRB	estrogen related receptor, beta(Esrrb)	Esrrb
ESRRG	estrogen-related receptor gamma(Esrrg)	Esrrg
ETS1	E26 avian leukemia oncogene 1, 5' domain(Ets1)	Ets1
EZR	ezrin(Ezr)	Ezr
F2	coagulation factor II(F2)	F2
F2R	coagulation factor II (thrombin) receptor(F2r)	F2r
F7	coagulation factor VII(F7)	F7
FABP1	fatty acid binding protein 1, liver(Fabp1)	Fabp1
FABP3	fatty acid binding protein 3, muscle and heart(Fabp3)	Fabp3
FABP4	fatty acid binding protein 4, adipocyte(Fabp4)	Fabp4
FADD	Fas (TNFRSF6)-associated via death domain(Fadd)	Fadd
FAS	Fas (TNF receptor superfamily member 6)(Fas)	Fas
FASN	fatty acid synthase(Fasn)	Fasn
FBLN5	fibulin 5(Fbln5)	Fbln5
FBXL14	F-box and leucine-rich repeat protein 14(Fbxl14)	Fbxl14
FBXW7	F-box and WD-40 domain protein 7(Fbxw7)	Fbxw7
FGF1	fibroblast growth factor 1(Fgf1)	Fgf1
FGF10	fibroblast growth factor 10(Fgf10)	Fgf10
FGF11	fibroblast growth factor 11(Fgf11)	Fgf11
FGF12	fibroblast growth factor 12(Fgf12)	Fgf12
FGF14	fibroblast growth factor 14(Fgf14)	Fgf14
FGF17	fibroblast growth factor 17(Fgf17)	Fgf17
FGF18	fibroblast growth factor 18(Fgf18)	Fgf18
FGF2	fibroblast growth factor 2(Fgf2)	Fgf2
FGF21	fibroblast growth factor 21(Fgf21)	Fgf21
FGF23	fibroblast growth factor 23(Fgf23)	Fgf23
FGF3	fibroblast growth factor 3(Fgf3)	Fgf3
FGF4	fibroblast growth factor 4(Fgf4)	Fgf4
FGF5	fibroblast growth factor 5(Fgf5)	Fgf5
FGF6	fibroblast growth factor 6(Fgf6)	Fgf6
FGF7	fibroblast growth factor 7(Fgf7)	Fgf7
FGF8	fibroblast growth factor 8(Fgf8)	Fgf8
FGF9	fibroblast growth factor 9(Fgf9)	Fgf9
FGFR1	fibroblast growth factor receptor 1(Fgfr1)	Fgfr1
FGFR2	fibroblast growth factor receptor 2(Fgfr2)	Fgfr2
FGFR3	fibroblast growth factor receptor 3(Fgfr3)	Fgfr3
FGFR4	fibroblast growth factor receptor 4(Fgfr4)	Fgfr4
FH	fetal hematoma(fh)	Fh
FHL2	four and a half LIM domains 2(Fhl2)	Fhl2
FHL3	four and a half LIM domains 3(Fhl3)	Fhl3
FKBP8	FK506 binding protein 8(Fkbp8)	Fkbp8
FLCN	folliculin(Flcn)	Flcn
FLT1	FMS-like tyrosine kinase 1(Flt1)	Flt1
FLT4	FMS-like tyrosine kinase 4(Flt4)	Flt4
FN1	fibronectin 1(Fn1)	Fn1
FNDC1	fibronectin type III domain containing 1(Fndc1)	Fndc1
FOS	FBJ osteosarcoma oncogene(Fos)	Fos
FOXA2	forkhead box A2(Foxa2)	Foxa2
FOXM1	forkhead box M1(Foxm1)	Foxm1
FOXO1	forkhead box O1(Foxo1)	Foxo1
FOXO3	forkhead box O3(Foxo3)	Foxo3
FOXP1	forkhead box P1(Foxp1)	Foxp1
FSTL3	follistatin-like 3(Fstl3)	Fstl3
FURIN	furin (paired basic amino acid cleaving enzyme)(Furin)	Furin
FZD4	frizzled class receptor 4(Fzd4)	Fzd4
G6PC	glucose-6-phosphatase, catalytic(G6pc)	G6pc
G6PC2	glucose-6-phosphatase, catalytic, 2(G6pc2)	G6pc2
GAB1	growth factor receptor bound protein 2-associated protein 1(Gab1)	Gab1
GABARAP	gamma-aminobutyric acid receptor associated protein(Gabarap)	Gabarap
GABARAPL1	gamma-aminobutyric acid (GABA) A receptor-associated protein-like 1(Gabarapl1)	Gabarapl1
GABARAPL2	gamma-aminobutyric acid (GABA) A receptor-associated protein-like 2(Gabarapl2)	Gabarapl2
GADD45A	growth arrest and DNA-damage-inducible 45 alpha(Gadd45a)	Gadd45a
GADD45B	growth arrest and DNA-damage-inducible 45 beta(Gadd45b)	Gadd45b
GADD45G	growth arrest and DNA-damage-inducible 45 gamma(Gadd45g)	Gadd45g
GAPDH	glyceraldehyde-3-phosphate dehydrogenase(Gapdh)	Gapdh
GAS6	growth arrest specific 6(Gas6)	Gas6
GAST	gastrin(Gast)	Gast
GATA2	GATA binding protein 2(Gata2)	Gata2
GATA3	GATA binding protein 3(Gata3)	Gata3
GATA6	GATA binding protein 6(Gata6)	Gata6
GBE1	glucan (1,4-alpha-), branching enzyme 1(Gbe1)	Gbe1
GCH1	GTP cyclohydrolase 1(Gch1)	Gch1
GCHFR	GTP cyclohydrolase I feedback regulator(Gchfr)	Gchfr
GCM1	glial cells missing homolog 1 (Drosophila)(Gcm1)	Gcm1
GDF10	growth differentiation factor 10(Gdf10)	Gdf10
GDF15	growth differentiation factor 15(Gdf15)	Gdf15
GLG1	golgi apparatus protein 1(Glg1)	Glg1
GLTSCR2	glioma tumor suppressor candidate region gene 2(Gltscr2)	Gltscr2
GNB1	guanine nucleotide binding protein (G protein), beta 1(Gnb1)	Gnb1
GNB2	guanine nucleotide binding protein (G protein), beta 2(Gnb2)	Gnb2
GNB3	guanine nucleotide binding protein (G protein), beta 3(Gnb3)	Gnb3
GNB4	guanine nucleotide binding protein (G protein), beta 4(Gnb4)	Gnb4
GNB5	guanine nucleotide binding protein (G protein), beta 5(Gnb5)	Gnb5
GNG11	guanine nucleotide binding protein (G protein), gamma 11(Gng11)	Gng11
GNG13	guanine nucleotide binding protein (G protein), gamma 13(Gng13)	Gng13
GNG2	guanine nucleotide binding protein (G protein), gamma 2(Gng2)	Gng2
GNG3	guanine nucleotide binding protein (G protein), gamma 3(Gng3)	Gng3
GNG4	guanine nucleotide binding protein (G protein), gamma 4(Gng4)	Gng4
GNG7	guanine nucleotide binding protein (G protein), gamma 7(Gng7)	Gng7
GNG8	guanine nucleotide binding protein (G protein), gamma 8(Gng8)	Gng8
GNGT1	guanine nucleotide binding protein (G protein), gamma transducing activity polypeptide 1(Gngt1)	Gngt1
GNGT2	guanine nucleotide binding protein (G protein), gamma transducing activity polypeptide 2(Gngt2)	Gngt2
GPD1L	glycerol-3-phosphate dehydrogenase 1-like(Gpd1l)	Gpd1l
GPR182	G protein-coupled receptor 182(Gpr182)	Gpr182
GPX1	glutathione peroxidase 1(Gpx1)	Gpx1
GRB2	growth factor receptor bound protein 2(Grb2)	Grb2
GSK3A	glycogen synthase kinase 3 alpha(Gsk3a)	Gsk3a
GSK3B	glycogen synthase kinase 3 beta(Gsk3b)	Gsk3b
GTSE1	G two S phase expressed protein 1(Gtse1)	Gtse1
GYS1	glycogen synthase 1, muscle(Gys1)	Gys1
GYS2	glycogen synthase 2(Gys2)	Gys2
HAAO	3-hydroxyanthranilate 3,4-dioxygenase(Haao)	Haao
HAMP	hepcidin antimicrobial peptide(Hamp)	Hamp
HCRT	hypocretin(Hcrt)	Hcrt
HCRTR1	hypocretin (orexin) receptor 1(Hcrtr1)	Hcrtr1
HDAC1	histone deacetylase 1(Hdac1)	Hdac1
HDAC2	histone deacetylase 2(Hdac2)	Hdac2
HDAC4	histone deacetylase 4(Hdac4)	Hdac4
HDAC5	histone deacetylase 5(Hdac5)	Hdac5
HDAC7	histone deacetylase 7(Hdac7)	Hdac7
HDC	histidine decarboxylase(Hdc)	Hdc
HGF	hepatocyte growth factor(Hgf)	Hgf
HGFAC	hepatocyte growth factor activator(Hgfac)	Hgfac
HIF1A	hypoxia inducible factor 1, alpha subunit(Hif1a)	Hif1a
HIF1AN	hypoxia-inducible factor 1, alpha subunit inhibitor(Hif1an)	Hif1an
HIF3A	hypoxia inducible factor 3, alpha subunit(Hif3a)	Hif3a
HIGD1A	HIG1 domain family, member 1A(Higd1a)	Higd1a
HIGD1B	HIG1 domain family, member 1B(Higd1b)	Higd1b
HIGD1C	HIG1 domain family, member 1C(Higd1c)	Higd1c
HIGD2A	HIG1 domain family, member 2A(Higd2a)	Higd2a
HILPDA	hypoxia inducible lipid droplet associated(Hilpda)	Hilpda
HIPK2	homeodomain interacting protein kinase 2(Hipk2)	Hipk2
HK1	hexokinase 1(Hk1)	Hk1
HK2	hexokinase 2(Hk2)	Hk2
HK3	hexokinase 3(Hk3)	Hk3
HKDC1	hexokinase domain containing 1(Hkdc1)	Hkdc1
HLF	hepatic leukemia factor(Hlf)	Hlf
HMBS	hydroxymethylbilane synthase(Hmbs)	Hmbs
HMGA1	high mobility group AT-hook 1(Hmga1)	Hmga1
HMGB1	high mobility group box 1(Hmgb1)	Hmgb1
HMGCR	3-hydroxy-3-methylglutaryl-Coenzyme A reductase(Hmgcr)	Hmgcr
HMOX1	heme oxygenase 1(Hmox1)	Hmox1
HMOX2	heme oxygenase 2(Hmox2)	Hmox2
HNRNPL	heterogeneous nuclear ribonucleoprotein L(Hnrnpl)	Hnrnpl
HP	haptoglobin(Hp)	Hp
HPSE	heparanase(Hpse)	Hpse
HR	hairless(Hr)	Hr
HRAS	Harvey rat sarcoma virus oncogene(Hras)	Hras
HRH1	histamine receptor H1(Hrh1)	Hrh1
HSD11B2	hydroxysteroid 11-beta dehydrogenase 2(Hsd11b2)	Hsd11b2
HSF2	heat shock factor 2(Hsf2)	Hsf2
HSF4	heat shock transcription factor 4(Hsf4)	Hsf4
HSP90B1	heat shock protein 90, beta (Grp94), member 1(Hsp90b1)	Hsp90b1
HSPA4	heat shock protein 4(Hspa4)	Hspa4
HSPA5	heat shock protein 5(Hspa5)	Hspa5
HSPA9	heat shock protein 9(Hspa9)	Hspa9
HSPB1	heat shock protein 1(Hspb1)	Hspb1
HYOU1	hypoxia up-regulated 1(Hyou1)	Hyou1
IBSP	integrin binding sialoprotein(Ibsp)	Ibsp
ICAM1	intercellular adhesion molecule 1(Icam1)	Icam1
ID1	inhibitor of DNA binding 1(Id1)	Id1
IDH1	isocitrate dehydrogenase 1 (NADP+), soluble(Idh1)	Idh1
IDH2	isocitrate dehydrogenase 2 (NADP+), mitochondrial(Idh2)	Idh2
IFNAR1	interferon (alpha and beta) receptor 1(Ifnar1)	Ifnar1
IFNB1	interferon beta 1, fibroblast(Ifnb1)	Ifnb1
IFNG	interferon gamma(Ifng)	Ifng
IFNGR1	interferon gamma receptor 1(Ifngr1)	Ifngr1
IFNGR2	interferon gamma receptor 2(Ifngr2)	Ifngr2
IGF1	insulin-like growth factor 1(Igf1)	Igf1
IGF1R	insulin-like growth factor I receptor(Igf1r)	Igf1r
IGF2	insulin-like growth factor 2(Igf2)	Igf2
IGFBP1	insulin-like growth factor binding protein 1(Igfbp1)	Igfbp1
IGFBP3	insulin-like growth factor binding protein 3(Igfbp3)	Igfbp3
IGFBP6	insulin-like growth factor binding protein 6(Igfbp6)	Igfbp6
IGFBP7	insulin-like growth factor binding protein 7(Igfbp7)	Igfbp7
IKBKB	inhibitor of kappaB kinase beta(Ikbkb)	Ikbkb
IKZF1	IKAROS family zinc finger 1(Ikzf1)	Ikzf1
IL10	interleukin 10(Il10)	Il10
IL11	interleukin 11(Il11)	Il11
IL15	interleukin 15(Il15)	Il15
IL17A	interleukin 17A(Il17a)	Il17a
IL18	interleukin 18(Il18)	Il18
IL1A	interleukin 1 alpha(Il1a)	Il1a
IL1B	interleukin 1 beta(Il1b)	Il1b
IL2	interleukin 2(Il2)	Il2
IL20	interleukin 20(Il20)	Il20
IL2RA	interleukin 2 receptor, alpha chain(Il2ra)	Il2ra
IL2RB	interleukin 2 receptor, beta chain(Il2rb)	Il2rb
IL4	interleukin 4(Il4)	Il4
IL6	interleukin 6(Il6)	Il6
IL7	interleukin 7(Il7)	Il7
IL7R	interleukin 7 receptor(Il7r)	Il7r
ILK	integrin linked kinase(Ilk)	Ilk
ING4	inhibitor of growth family, member 4(Ing4)	Ing4
INHBA	inhibin beta-A(Inhba)	Inhba
INSR	insulin receptor(Insr)	Insr
IPO4	importin 4(Ipo4)	Ipo4
IPO7	importin 7(Ipo7)	Ipo7
IRAK4	interleukin-1 receptor-associated kinase 4(Irak4)	Irak4
IREB2	iron responsive element binding protein 2(Ireb2)	Ireb2
IRS1	insulin receptor substrate 1(Irs1)	Irs1
ISCU	iron-sulfur cluster assembly enzyme(Iscu)	Iscu
ITGA1	integrin alpha 1(Itga1)	Itga1
ITGA10	integrin, alpha 10(Itga10)	Itga10
ITGA11	integrin alpha 11(Itga11)	Itga11
ITGA2	integrin alpha 2(Itga2)	Itga2
ITGA2B	integrin alpha 2b(Itga2b)	Itga2b
ITGA3	integrin alpha 3(Itga3)	Itga3
ITGA4	integrin alpha 4(Itga4)	Itga4
ITGA5	integrin alpha 5 (fibronectin receptor alpha)(Itga5)	Itga5
ITGA6	integrin alpha 6(Itga6)	Itga6
ITGA7	integrin alpha 7(Itga7)	Itga7
ITGA8	integrin alpha 8(Itga8)	Itga8
ITGA9	integrin alpha 9(Itga9)	Itga9
ITGAM	integrin alpha M(Itgam)	Itgam
ITGAV	integrin alpha V(Itgav)	Itgav
ITGB1	integrin beta 1 (fibronectin receptor beta)(Itgb1)	Itgb1
ITGB2	integrin beta 2(Itgb2)	Itgb2
ITGB3	integrin beta 3(Itgb3)	Itgb3
ITGB4	integrin beta 4(Itgb4)	Itgb4
ITGB5	integrin beta 5(Itgb5)	Itgb5
ITGB6	integrin beta 6(Itgb6)	Itgb6
ITGB7	integrin beta 7(Itgb7)	Itgb7
ITGB8	integrin beta 8(Itgb8)	Itgb8
ITPR1	inositol 1,4,5-trisphosphate receptor 1(Itpr1)	Itpr1
ITPR2	inositol 1,4,5-triphosphate receptor 2(Itpr2)	Itpr2
JAG2	jagged 2(Jag2)	Jag2
JAK1	Janus kinase 1(Jak1)	Jak1
JAK2	Janus kinase 2(Jak2)	Jak2
JMY	junction-mediating and regulatory protein(Jmy)	Jmy
JUN	jun proto-oncogene(Jun)	Jun
JUND	jun D proto-oncogene(Jund)	Jund
KAT2B	K(lysine) acetyltransferase 2B(Kat2b)	Kat2b
KCNA3	potassium voltage-gated channel, shaker-related subfamily, member 3(Kcna3)	Kcna3
KCNA5	potassium voltage-gated channel, shaker-related subfamily, member 5(Kcna5)	Kcna5
KCNH1	potassium voltage-gated channel, subfamily H (eag-related), member 1(Kcnh1)	Kcnh1
KCNH2	potassium voltage-gated channel, subfamily H (eag-related), member 2(Kcnh2)	Kcnh2
KCNJ8	potassium inwardly-rectifying channel, subfamily J, member 8(Kcnj8)	Kcnj8
KCNK2	potassium channel, subfamily K, member 2(Kcnk2)	Kcnk2
KCNK3	potassium channel, subfamily K, member 3(Kcnk3)	Kcnk3
KCNK9	potassium channel, subfamily K, member 9(Kcnk9)	Kcnk9
KCNMA1	potassium large conductance calcium-activated channel, subfamily M, alpha member 1(Kcnma1)	Kcnma1
KCNMB1	potassium large conductance calcium-activated channel, subfamily M, beta member 1(Kcnmb1)	Kcnmb1
KCNN2	potassium intermediate/small conductance calcium-activated channel, subfamily N, member 2(Kcnn2)	Kcnn2
KDM3A	lysine (K)-specific demethylase 3A(Kdm3a)	Kdm3a
KDM4B	lysine (K)-specific demethylase 4B(Kdm4b)	Kdm4b
KDM4C	lysine (K)-specific demethylase 4C(Kdm4c)	Kdm4c
KDR	kinase insert domain protein receptor(Kdr)	Kdr
KIT	kit oncogene(Kit)	Kit
KLF6	Kruppel-like factor 6(Klf6)	Klf6
KLHL20	kelch-like 20(Klhl20)	Klhl20
KNG1	kininogen 1(Kng1)	Kng1
KRAS	Kirsten rat sarcoma viral oncogene homolog(Kras)	Kras
LAMA2	laminin, alpha 2(Lama2)	Lama2
LAMA3	laminin, alpha 3(Lama3)	Lama3
LAMA4	laminin, alpha 4(Lama4)	Lama4
LAMA5	laminin, alpha 5(Lama5)	Lama5
LAMB1	laminin B1(Lamb1)	Lamb1
LAMB2	laminin, beta 2(Lamb2)	Lamb2
LAMB3	laminin, beta 3(Lamb3)	Lamb3
LAMC1	laminin, gamma 1(Lamc1)	Lamc1
LAMC2	laminin, gamma 2(Lamc2)	Lamc2
LAMC3	laminin gamma 3(Lamc3)	Lamc3
LCN2	lipocalin 2(Lcn2)	Lcn2
LCT	lactase(Lct)	Lct
LECT1	leukocyte cell derived chemotaxin 1(Lect1)	Lect1
LEP	leptin(Lep)	Lep
LEPR	leptin receptor(Lepr)	Lepr
LGALS1	lectin, galactose binding, soluble 1(Lgals1)	Lgals1
LGALS3	lectin, galactose binding, soluble 3(Lgals3)	Lgals3
LIMD1	LIM domains containing 1(Limd1)	Limd1
LMNA	lamin A(Lmna)	Lmna
RUVBL1	RuvB-like protein 1(Ruvbl1)	LOC102902877
GSTM1	glutathione S-transferase, mu 1(Gstm1)	LOC102903913
AQP5	aquaporin 5(Aqp5)	LOC102905270
CYP2U1	cytochrome P450, family 2, subfamily u, polypeptide 1(Cyp2u1)	LOC102905412
MAP4	microtubule-associated protein 4(Map4)	LOC102906228
CYP4B1	cytochrome P450, family 4, subfamily b, polypeptide 1(Cyp4b1)	LOC102906540
CYP1B1	cytochrome P450, family 1, subfamily b, polypeptide 1(Cyp1b1)	LOC102906854
SGK3	serum/glucocorticoid regulated kinase 3(Sgk3)	LOC102906888
RBX1	ring-box 1(Rbx1)	LOC102907015
SETD2	SET domain containing 2(Setd2)	LOC102907614
IL1R1	interleukin 1 receptor, type I(Il1r1)	LOC102907945
CYP1A1	cytochrome P450, family 1, subfamily a, polypeptide 1(Cyp1a1)	LOC102907986
CCL4	chemokine (C-C motif) ligand 4(Ccl4)	LOC102908158
CYP1A2	cytochrome P450, family 1, subfamily a, polypeptide 2(Cyp1a2)	LOC102908284
RPS27A	ribosomal protein S27A(Rps27a)	LOC102908364
BIRC3	baculoviral IAP repeat-containing 3(Birc3)	LOC102908477
NEDD8	neural precursor cell expressed, developmentally down-regulated gene 8(Nedd8)	LOC102908799
PRL	prolactin(Prl)	LOC102908847
ABCG2	ATP-binding cassette, sub-family G (WHITE), member 2(Abcg2)	LOC102909385
PPP2R3C	protein phosphatase 2, regulatory subunit B'', gamma(Ppp2r3c)	LOC102909428
CYCS	cytochrome c, somatic(Cycs)	LOC102909502
CYP8B1	cytochrome P450, family 8, subfamily b, polypeptide 1(Cyp8b1)	LOC102909933
CYP26A1	cytochrome P450, family 26, subfamily a, polypeptide 1(Cyp26a1)	LOC102911269
ATG7	autophagy related 7(Atg7)	LOC102912444
HSP90AB1	heat shock protein 90 alpha (cytosolic), class B member 1(Hsp90ab1)	LOC102913315
HSPA1B	heat shock protein 1B(Hspa1b)	LOC102913375
H2AFX	H2A histone family, member X(H2afx)	LOC102913558
CYB5R4	cytochrome b5 reductase 4(Cyb5r4)	LOC102915382
CYP17A1	cytochrome P450, family 17, subfamily a, polypeptide 1(Cyp17a1)	LOC102915584
POR	P450 (cytochrome) oxidoreductase(Por)	LOC102915724
LDHA	lactate dehydrogenase A(Ldha)	LOC102915780
CCNG1	cyclin G1(Ccng1)	LOC102915916
TSG101	tumor susceptibility gene 101(Tsg101)	LOC102916262
S100A9	S100 calcium binding protein A9 (calgranulin B)(S100a9)	LOC102916390
SFTPA1	surfactant associated protein A1(Sftpa1)	LOC102916394
UQCR10	ubiquinol-cytochrome c reductase, complex III subunit X(Uqcr10)	LOC102916460
TMTC2	transmembrane and tetratricopeptide repeat containing 2(Tmtc2)	LOC102916982
UQCRB	ubiquinol-cytochrome c reductase binding protein(Uqcrb)	LOC102917218
KLRK1	killer cell lectin-like receptor subfamily K, member 1(Klrk1)	LOC102917225
PPP3R1	protein phosphatase 3, regulatory subunit B, alpha isoform (calcineurin B, type I)(Ppp3r1)	LOC102917382
HSP90AA1	heat shock protein 90, alpha (cytosolic), class A member 1(Hsp90aa1)	LOC102917570
IFNA6	interferon alpha 6(Ifna6)	LOC102917710
TNFSF12	tumor necrosis factor (ligand) superfamily, member 12(Tnfsf12)	LOC102918226
EIF4B	eukaryotic translation initiation factor 4B(Eif4b)	LOC102918613
S100A4	S100 calcium binding protein A4(S100a4)	LOC102918758
FAM162A	family with sequence similarity 162, member A(Fam162a)	LOC102918935
CYB5R3	cytochrome b5 reductase 3(Cyb5r3)	LOC102919098
CFH	complement component factor h(Cfh)	LOC102919463
GIMAP1	GTPase, IMAP family member 1(Gimap1)	LOC102919659
CALCB	calcitonin-related polypeptide, beta(Calcb)	LOC102919892
UBC	ubiquitin C(Ubc)	LOC102920579
CCR5	chemokine (C-C motif) receptor 5(Ccr5)	LOC102921074
CLK2	CDC-like kinase 2(Clk2)	LOC102921418
LCK	lymphocyte protein tyrosine kinase(Lck)	LOC102922306
COX4I1	cytochrome c oxidase subunit IV isoform 1(Cox4i1)	LOC102923034
ZAP70	zeta-chain (TCR) associated protein kinase(Zap70)	LOC102923421
ASPH	aspartate-beta-hydroxylase(Asph)	LOC102923592
CHRNA7	cholinergic receptor, nicotinic, alpha polypeptide 7(Chrna7)	LOC102923597
UBB	ubiquitin B(Ubb)	LOC102923670
CYB5A	cytochrome b5 type A (microsomal)(Cyb5a)	LOC102923955
CYP2E1	cytochrome P450, family 2, subfamily e, polypeptide 1(Cyp2e1)	LOC102924223
CYBA	cytochrome b-245, alpha polypeptide(Cyba)	LOC102924471
ALOX15	arachidonate 15-lipoxygenase(Alox15)	LOC102924596
CYP19A1	cytochrome P450, family 19, subfamily a, polypeptide 1(Cyp19a1)	LOC102926053
CDH1	cadherin 1(Cdh1)	LOC102926374
RUNX2	runt related transcription factor 2(Runx2)	LOC102927917
ACE	angiotensin I converting enzyme (peptidyl-dipeptidase A) 1(Ace)	LOC102928060
GSTT1	glutathione S-transferase, theta 1(Gstt1)	LOC102928219
DEGS1	delta(4)-desaturase, sphingolipid 1(Degs1)	LOC102928569
STAT5A	signal transducer and activator of transcription 5A(Stat5a)	LOC102928774
CTF1	cardiotrophin 1(Ctf1)	LOC102929008
YWHAZ	tyrosine 3-monooxygenase/tryptophan 5-monooxygenase activation protein, zeta polypeptide(Ywhaz)	LOC102929138
GIMAP5	GTPase, IMAP family member 5(Gimap5)	LOC107399795
RHOB	ras homolog family member B(Rhob)	LOC107401736
CASP1	caspase 1(Casp1)	LOC107402052
DDB2	damage specific DNA binding protein 2(Ddb2)	LOC107402139
VEGFA	vascular endothelial growth factor A(Vegfa)	LOC107402208
KCNK13	potassium channel, subfamily K, member 13(Kcnk13)	LOC107402446
ALB	albumin(Alb)	LOC107402880
LONP1	lon peptidase 1, mitochondrial(Lonp1)	Lonp1
LOX	lysyl oxidase(Lox)	Lox
LOXL2	lysyl oxidase-like 2(Loxl2)	Loxl2
LPAR1	lysophosphatidic acid receptor 1(Lpar1)	Lpar1
LPAR2	lysophosphatidic acid receptor 2(Lpar2)	Lpar2
LPAR3	lysophosphatidic acid receptor 3(Lpar3)	Lpar3
LPAR5	lysophosphatidic acid receptor 5(Lpar5)	Lpar5
LPAR6	lysophosphatidic acid receptor 6(Lpar6)	Lpar6
LRP1	low density lipoprotein receptor-related protein 1(Lrp1)	Lrp1
LRP5	low density lipoprotein receptor-related protein 5(Lrp5)	Lrp5
LTA	lymphotoxin A(Lta)	Lta
LTB	lymphotoxin B(Ltb)	Ltb
LTBR	lymphotoxin B receptor(Ltbr)	Ltbr
LY96	lymphocyte antigen 96(Ly96)	Ly96
MAFB	v-maf musculoaponeurotic fibrosarcoma oncogene family, protein B (avian)(Mafb)	Mafb
MALT1	MALT1 paracaspase(Malt1)	Malt1
MAP1LC3A	microtubule-associated protein 1 light chain 3 alpha(Map1lc3a)	Map1lc3a
MAP1LC3B	microtubule-associated protein 1 light chain 3 beta(Map1lc3b)	Map1lc3b
MAP2K1	mitogen-activated protein kinase kinase 1(Map2k1)	Map2k1
MAP2K2	mitogen-activated protein kinase kinase 2(Map2k2)	Map2k2
MAP2K4	mitogen-activated protein kinase kinase 4(Map2k4)	Map2k4
MAP3K14	mitogen-activated protein kinase kinase kinase 14(Map3k14)	Map3k14
MAP3K5	mitogen-activated protein kinase kinase kinase 5(Map3k5)	Map3k5
MAPK1	mitogen-activated protein kinase 1(Mapk1)	Mapk1
MAPK14	mitogen-activated protein kinase 14(Mapk14)	Mapk14
MAPK3	mitogen-activated protein kinase 3(Mapk3)	Mapk3
MAPK7	mitogen-activated protein kinase 7(Mapk7)	Mapk7
MAPK8	mitogen-activated protein kinase 8(Mapk8)	Mapk8
MAPK9	mitogen-activated protein kinase 9(Mapk9)	Mapk9
MAT2A	methionine adenosyltransferase II, alpha(Mat2a)	Mat2a
MB	myoglobin(Mb)	Mb
MCL1	myeloid cell leukemia sequence 1(Mcl1)	Mcl1
MCM6	minichromosome maintenance complex component 6(Mcm6)	Mcm6
MDM2	transformed mouse 3T3 cell double minute 2(Mdm2)	Mdm2
MDM4	transformed mouse 3T3 cell double minute 4(Mdm4)	Mdm4
MET	met proto-oncogene(Met)	Met
MGARP	mitochondria localized glutamic acid rich protein(Mgarp)	Mgarp
MITF	microphthalmia-associated transcription factor(Mitf)	Mitf
MKI67	antigen identified by monoclonal antibody Ki 67(Mki67)	Mki67
MKNK1	MAP kinase-interacting serine/threonine kinase 1(Mknk1)	Mknk1
MKNK2	MAP kinase-interacting serine/threonine kinase 2(Mknk2)	Mknk2
MLH1	mutL homolog 1(Mlh1)	Mlh1
MLST8	MTOR associated protein, LST8 homolog (S. cerevisiae)(Mlst8)	Mlst8
MMP13	matrix metallopeptidase 13(Mmp13)	Mmp13
MMP14	matrix metallopeptidase 14 (membrane-inserted)(Mmp14)	Mmp14
MMP15	matrix metallopeptidase 15(Mmp15)	Mmp15
MMP17	matrix metallopeptidase 17(Mmp17)	Mmp17
MMP2	matrix metallopeptidase 2(Mmp2)	Mmp2
MMP3	matrix metallopeptidase 3(Mmp3)	Mmp3
MMP9	matrix metallopeptidase 9(Mmp9)	Mmp9
MNS1	meiosis-specific nuclear structural protein 1(Mns1)	Mns1
MPO	myeloperoxidase(Mpo)	Mpo
MSH2	mutS homolog 2(Msh2)	Msh2
MSH3	mutS homolog 3(Msh3)	Msh3
MST1R	macrophage stimulating 1 receptor (c-met-related tyrosine kinase)(Mst1r)	Mst1r
MT3	metallothionein 3(Mt3)	Mt3
MTA1	metastasis associated 1(Mta1)	Mta1
MTDH	metadherin(Mtdh)	Mtdh
MTF1	metal response element binding transcription factor 1(Mtf1)	Mtf1
MTOR	mechanistic target of rapamycin (serine/threonine kinase)(Mtor)	Mtor
MUC1	mucin 1, transmembrane(Muc1)	Muc1
MUC5AC	mucin 5, subtypes A and C, tracheobronchial/gastric(Muc5ac)	Muc5ac
MVP	major vault protein(Mvp)	Mvp
MXI1	MAX interactor 1, dimerization protein(Mxi1)	Mxi1
MYB	myeloblastosis oncogene(Myb)	Myb
MYC	myelocytomatosis oncogene(Myc)	Myc
MYCN	v-myc avian myelocytomatosis viral related oncogene, neuroblastoma derived(Mycn)	Mycn
MYD88	myeloid differentiation primary response gene 88(Myd88)	Myd88
MYOCD	myocardin(Myocd)	Myocd
NAMPT	nicotinamide phosphoribosyltransferase(Nampt)	Nampt
NARFL	nuclear prelamin A recognition factor-like(Narfl)	Narfl
NBN	nibrin(Nbn)	Nbn
NCAM1	neural cell adhesion molecule 1(Ncam1)	Ncam1
NCOA1	nuclear receptor coactivator 1(Ncoa1)	Ncoa1
NDN	necdin(Ndn)	Ndn
NDRG1	N-myc downstream regulated gene 1(Ndrg1)	Ndrg1
NDRG2	N-myc downstream regulated gene 2(Ndrg2)	Ndrg2
NDUFS3	NADH dehydrogenase (ubiquinone) Fe-S protein 3(Ndufs3)	Ndufs3
NEDD9	neural precursor cell expressed, developmentally down-regulated gene 9(Nedd9)	Nedd9
NF1	neurofibromatosis 1(Nf1)	Nf1
NFAT5	nuclear factor of activated T cells 5(Nfat5)	Nfat5
NFATC2	nuclear factor of activated T cells, cytoplasmic, calcineurin dependent 2(Nfatc2)	Nfatc2
NFE2L2	nuclear factor, erythroid derived 2, like 2(Nfe2l2)	Nfe2l2
NFKB1	nuclear factor of kappa light polypeptide gene enhancer in B cells 1, p105(Nfkb1)	Nfkb1
NFKB2	nuclear factor of kappa light polypeptide gene enhancer in B cells 2, p49/p100(Nfkb2)	Nfkb2
NFKBIA	nuclear factor of kappa light polypeptide gene enhancer in B cells inhibitor, alpha(Nfkbia)	Nfkbia
NGB	neuroglobin(Ngb)	Ngb
NGF	nerve growth factor(Ngf)	Ngf
NGFR	nerve growth factor receptor (TNFR superfamily, member 16)(Ngfr)	Ngfr
NKX3-1	NK-3 transcription factor, locus 1 (Drosophila)(Nkx3-1)	Nkx3-1
NOL3	nucleolar protein 3 (apoptosis repressor with CARD domain)(Nol3)	Nol3
NOLC1	nucleolar and coiled-body phosphoprotein 1(Nolc1)	Nolc1
NOS1	nitric oxide synthase 1, neuronal(Nos1)	Nos1
NOS2	nitric oxide synthase 2, inducible(Nos2)	Nos2
NOS3	nitric oxide synthase 3, endothelial cell(Nos3)	Nos3
NOTCH1	notch 1(Notch1)	Notch1
NOV	nephroblastoma overexpressed gene(Nov)	Nov
NOX3	NADPH oxidase 3(Nox3)	Nox3
NOX4	NADPH oxidase 4(Nox4)	Nox4
NPEPPS	aminopeptidase puromycin sensitive(Npepps)	Npepps
NPM1	nucleophosmin 1(Npm1)	Npm1
NPPA	natriuretic peptide type A(Nppa)	Nppa
NPPB	natriuretic peptide type B(Nppb)	Nppb
NPPC	natriuretic peptide type C(Nppc)	Nppc
NPR1	natriuretic peptide receptor 1(Npr1)	Npr1
NQO1	NAD(P)H dehydrogenase, quinone 1(Nqo1)	Nqo1
NR2E1	nuclear receptor subfamily 2, group E, member 1(Nr2e1)	Nr2e1
NR3C1	nuclear receptor subfamily 3, group C, member 1(Nr3c1)	Nr3c1
NR4A1	nuclear receptor subfamily 4, group A, member 1(Nr4a1)	Nr4a1
NR4A2	nuclear receptor subfamily 4, group A, member 2(Nr4a2)	Nr4a2
NR4A3	nuclear receptor subfamily 4, group A, member 3(Nr4a3)	Nr4a3
NRAS	neuroblastoma ras oncogene(Nras)	Nras
NRF1	nuclear respiratory factor 1(Nrf1)	Nrf1
NRN1	neuritin 1(Nrn1)	Nrn1
NRP1	neuropilin 1(Nrp1)	Nrp1
NRP2	neuropilin 2(Nrp2)	Nrp2
NT5C1A	5'-nucleotidase, cytosolic IA(Nt5c1a)	Nt5c1a
NTN1	netrin 1(Ntn1)	Ntn1
OPTC	opticin(Optc)	Optc
ORAI1	ORAI calcium release-activated calcium modulator 1(Orai1)	Orai1
OS9	amplified in osteosarcoma(Os9)	Os9
OSM	oncostatin M(Osm)	Osm
OSMR	oncostatin M receptor(Osmr)	Osmr
OXTR	oxytocin receptor(Oxtr)	Oxtr
P2RX2	purinergic receptor P2X, ligand-gated ion channel, 2(P2rx2)	P2rx2
P2RX3	purinergic receptor P2X, ligand-gated ion channel, 3(P2rx3)	P2rx3
P4HA1	procollagen-proline, 2-oxoglutarate 4-dioxygenase (proline 4-hydroxylase), alpha 1 polypeptide(P4ha1)	P4ha1
P4HA2	procollagen-proline, 2-oxoglutarate 4-dioxygenase (proline 4-hydroxylase), alpha II polypeptide(P4ha2)	P4ha2
P4HA3	procollagen-proline, 2-oxoglutarate 4-dioxygenase (proline 4-hydroxylase), alpha polypeptide III(P4ha3)	P4ha3
P4HTM	prolyl 4-hydroxylase, transmembrane (endoplasmic reticulum)(P4htm)	P4htm
PAK1	p21 protein (Cdc42/Rac)-activated kinase 1(Pak1)	Pak1
PAK2	p21 protein (Cdc42/Rac)-activated kinase 2(Pak2)	Pak2
PAK4	p21 protein (Cdc42/Rac)-activated kinase 4(Pak4)	Pak4
PAK7	p21 protein (Cdc42/Rac)-activated kinase 7(Pak7)	Pak7
PAM	peptidylglycine alpha-amidating monooxygenase(Pam)	Pam
PARK7	Parkinson disease (autosomal recessive, early onset) 7(Park7)	Park7
PARP1	poly (ADP-ribose) polymerase family, member 1(Parp1)	Parp1
PAX2	paired box 2(Pax2)	Pax2
PCGF2	polycomb group ring finger 2(Pcgf2)	Pcgf2
PCK1	phosphoenolpyruvate carboxykinase 1, cytosolic(Pck1)	Pck1
PCK2	phosphoenolpyruvate carboxykinase 2 (mitochondrial)(Pck2)	Pck2
PCNA	proliferating cell nuclear antigen(Pcna)	Pcna
PDCD4	programmed cell death 4(Pdcd4)	Pdcd4
PDE3A	phosphodiesterase 3A, cGMP inhibited(Pde3a)	Pde3a
PDE5A	phosphodiesterase 5A, cGMP-specific(Pde5a)	Pde5a
PDGFA	platelet derived growth factor, alpha(Pdgfa)	Pdgfa
PDGFB	platelet derived growth factor, B polypeptide(Pdgfb)	Pdgfb
PDGFC	platelet-derived growth factor, C polypeptide(Pdgfc)	Pdgfc
PDGFD	platelet-derived growth factor, D polypeptide(Pdgfd)	Pdgfd
PDGFRA	platelet derived growth factor receptor, alpha polypeptide(Pdgfra)	Pdgfra
PDGFRB	platelet derived growth factor receptor, beta polypeptide(Pdgfrb)	Pdgfrb
PDHB	pyruvate dehydrogenase (lipoamide) beta(Pdhb)	Pdhb
PDIA2	protein disulfide isomerase associated 2(Pdia2)	Pdia2
PDK1	pyruvate dehydrogenase kinase, isoenzyme 1(Pdk1)	Pdk1
PDLIM1	PDZ and LIM domain 1 (elfin)(Pdlim1)	Pdlim1
PDPK1	3-phosphoinositide dependent protein kinase 1(Pdpk1)	Pdpk1
PDPN	podoplanin(Pdpn)	Pdpn
PEPD	peptidase D(Pepd)	Pepd
PER2	period circadian clock 2(Per2)	Per2
PERP	PERP, TP53 apoptosis effector(Perp)	Perp
PFKFB2	6-phosphofructo-2-kinase/fructose-2,6-biphosphatase 2(Pfkfb2)	Pfkfb2
PFKFB3	6-phosphofructo-2-kinase/fructose-2,6-biphosphatase 3(Pfkfb3)	Pfkfb3
PFKFB4	6-phosphofructo-2-kinase/fructose-2,6-biphosphatase 4(Pfkfb4)	Pfkfb4
PFKL	phosphofructokinase, liver, B-type(Pfkl)	Pfkl
PGF	placental growth factor(Pgf)	Pgf
PHLPP1	PH domain and leucine rich repeat protein phosphatase 1(Phlpp1)	Phlpp1
PHLPP2	PH domain and leucine rich repeat protein phosphatase 2(Phlpp2)	Phlpp2
PI4K2A	phosphatidylinositol 4-kinase type 2 alpha(Pi4k2a)	Pi4k2a
PIAS4	protein inhibitor of activated STAT 4(Pias4)	Pias4
PIGF	phosphatidylinositol glycan anchor biosynthesis, class F(Pigf)	Pigf
PIK3AP1	phosphoinositide-3-kinase adaptor protein 1(Pik3ap1)	Pik3ap1
PIK3C2A	phosphatidylinositol 3-kinase, C2 domain containing, alpha polypeptide(Pik3c2a)	Pik3c2a
PIK3C2B	phosphoinositide-3-kinase, class 2, beta polypeptide(Pik3c2b)	Pik3c2b
PIK3C2G	phosphatidylinositol 3-kinase, C2 domain containing, gamma polypeptide(Pik3c2g)	Pik3c2g
PIK3C3	phosphoinositide-3-kinase, class 3(Pik3c3)	Pik3c3
PIK3CA	phosphatidylinositol 3-kinase, catalytic, alpha polypeptide(Pik3ca)	Pik3ca
PIK3CB	phosphatidylinositol 3-kinase, catalytic, beta polypeptide(Pik3cb)	Pik3cb
PIK3CD	phosphatidylinositol 3-kinase catalytic delta polypeptide(Pik3cd)	Pik3cd
PIK3CG	phosphoinositide-3-kinase, catalytic, gamma polypeptide(Pik3cg)	Pik3cg
PIK3R1	phosphatidylinositol 3-kinase, regulatory subunit, polypeptide 1 (p85 alpha)(Pik3r1)	Pik3r1
PIK3R2	phosphatidylinositol 3-kinase, regulatory subunit, polypeptide 2 (p85 beta)(Pik3r2)	Pik3r2
PIK3R3	phosphatidylinositol 3 kinase, regulatory subunit, polypeptide 3 (p55)(Pik3r3)	Pik3r3
PIK3R4	phosphatidylinositol 3 kinase, regulatory subunit, polypeptide 4, p150(Pik3r4)	Pik3r4
PIK3R5	phosphoinositide-3-kinase, regulatory subunit 5, p101(Pik3r5)	Pik3r5
PIM1	proviral integration site 1(Pim1)	Pim1
PIN1	protein (peptidyl-prolyl cis/trans isomerase) NIMA-interacting 1(Pin1)	Pin1
PKLR	pyruvate kinase liver and red blood cell(Pklr)	Pklr
PKM	pyruvate kinase, muscle(Pkm)	Pkm
PKN2	protein kinase N2(Pkn2)	Pkn2
PKN3	protein kinase N3(Pkn3)	Pkn3
PLA2G6	phospholipase A2, group VI(Pla2g6)	Pla2g6
PLAT	plasminogen activator, tissue(Plat)	Plat
PLAU	plasminogen activator, urokinase(Plau)	Plau
PLAUR	plasminogen activator, urokinase receptor(Plaur)	Plaur
PLCG1	phospholipase C, gamma 1(Plcg1)	Plcg1
PLCG2	phospholipase C, gamma 2(Plcg2)	Plcg2
PLD2	phospholipase D2(Pld2)	Pld2
PLIN2	perilipin 2(Plin2)	Plin2
PLIN2	perilipin 2(Plin2)	Plin2
PLK2	polo-like kinase 2(Plk2)	Plk2
PLK3	polo-like kinase 3(Plk3)	Plk3
PLOD1	procollagen-lysine, 2-oxoglutarate 5-dioxygenase 1(Plod1)	Plod1
PLOD2	procollagen lysine, 2-oxoglutarate 5-dioxygenase 2(Plod2)	Plod2
PMAIP1	phorbol-12-myristate-13-acetate-induced protein 1(Pmaip1)	Pmaip1
PML	promyelocytic leukemia(Pml)	Pml
POLI	polymerase (DNA directed), iota(Poli)	Poli
POMC	pro-opiomelanocortin-alpha(Pomc)	Pomc
POU5F1	POU domain, class 5, transcription factor 1(Pou5f1)	Pou5f1
PPARA	peroxisome proliferator activated receptor alpha(Ppara)	Ppara
PPARG	peroxisome proliferator activated receptor gamma(Pparg)	Pparg
PPARGC1A	peroxisome proliferative activated receptor, gamma, coactivator 1 alpha(Ppargc1a)	Ppargc1a
PPFIA4	protein tyrosine phosphatase, receptor type, f polypeptide (PTPRF), interacting protein (liprin), alpha 4(Ppfia4)	Ppfia4
PPIB	peptidylprolyl isomerase B(Ppib)	Ppib
PPM1D	protein phosphatase 1D magnesium-dependent, delta isoform(Ppm1d)	Ppm1d
PPP1CC	protein phosphatase 1, catalytic subunit, gamma isoform(Ppp1cc)	Ppp1cc
PPP1R10	protein phosphatase 1, regulatory subunit 10(Ppp1r10)	Ppp1r10
PPP1R12A	protein phosphatase 1, regulatory (inhibitor) subunit 12A(Ppp1r12a)	Ppp1r12a
PPP1R3C	protein phosphatase 1, regulatory (inhibitor) subunit 3C(Ppp1r3c)	Ppp1r3c
PPP1R8	protein phosphatase 1, regulatory (inhibitor) subunit 8(Ppp1r8)	Ppp1r8
PPP2CB	protein phosphatase 2 (formerly 2A), catalytic subunit, beta isoform(Ppp2cb)	Ppp2cb
PPP2R1A	protein phosphatase 2, regulatory subunit A, alpha(Ppp2r1a)	Ppp2r1a
PPP2R1B	protein phosphatase 2, regulatory subunit A, beta(Ppp2r1b)	Ppp2r1b
PPP2R2A	protein phosphatase 2, regulatory subunit B, alpha(Ppp2r2a)	Ppp2r2a
PPP2R2B	protein phosphatase 2, regulatory subunit B, beta(Ppp2r2b)	Ppp2r2b
PPP2R2C	protein phosphatase 2, regulatory subunit B, gamma(Ppp2r2c)	Ppp2r2c
PPP2R2D	protein phosphatase 2, regulatory subunit B, delta(Ppp2r2d)	Ppp2r2d
PPP2R3A	protein phosphatase 2, regulatory subunit B'', alpha(Ppp2r3a)	Ppp2r3a
PPP2R5A	protein phosphatase 2, regulatory subunit B', alpha(Ppp2r5a)	Ppp2r5a
PPP2R5B	protein phosphatase 2, regulatory subunit B', beta(Ppp2r5b)	Ppp2r5b
PPP2R5C	protein phosphatase 2, regulatory subunit B', gamma(Ppp2r5c)	Ppp2r5c
PPP2R5D	protein phosphatase 2, regulatory subunit B', delta(Ppp2r5d)	Ppp2r5d
PPP2R5E	protein phosphatase 2, regulatory subunit B', epsilon(Ppp2r5e)	Ppp2r5e
PPP5C	protein phosphatase 5, catalytic subunit(Ppp5c)	Ppp5c
PRDX1	peroxiredoxin 1(Prdx1)	Prdx1
PRDX3	peroxiredoxin 3(Prdx3)	Prdx3
PRKAA1	protein kinase, AMP-activated, alpha 1 catalytic subunit(Prkaa1)	Prkaa1
PRKAA2	protein kinase, AMP-activated, alpha 2 catalytic subunit(Prkaa2)	Prkaa2
PRKAB1	protein kinase, AMP-activated, beta 1 non-catalytic subunit(Prkab1)	Prkab1
PRKACA	protein kinase, cAMP dependent, catalytic, alpha(Prkaca)	Prkaca
PRKAG1	protein kinase, AMP-activated, gamma 1 non-catalytic subunit(Prkag1)	Prkag1
PRKCA	protein kinase C, alpha(Prkca)	Prkca
PRKCB	protein kinase C, beta(Prkcb)	Prkcb
PRKCD	protein kinase C, delta(Prkcd)	Prkcd
PRKCE	protein kinase C, epsilon(Prkce)	Prkce
PRKCG	protein kinase C, gamma(Prkcg)	Prkcg
PRKCQ	protein kinase C, theta(Prkcq)	Prkcq
PRKCZ	protein kinase C, zeta(Prkcz)	Prkcz
PRKD2	protein kinase D2(Prkd2)	Prkd2
PRKDC	protein kinase, DNA activated, catalytic polypeptide(Prkdc)	Prkdc
PRKG1	protein kinase, cGMP-dependent, type I(Prkg1)	Prkg1
PRLR	prolactin receptor(Prlr)	Prlr
PRMT5	protein arginine N-methyltransferase 5(Prmt5)	Prmt5
PRNP	prion protein(Prnp)	Prnp
PROK1	prokineticin 1(Prok1)	Prok1
PROM1	prominin 1(Prom1)	Prom1
PSEN1	presenilin 1(Psen1)	Psen1
PSEN2	presenilin 2(Psen2)	Psen2
PSMA7	proteasome (prosome, macropain) subunit, alpha type 7(Psma7)	Psma7
PTAFR	platelet-activating factor receptor(Ptafr)	Ptafr
PTBP2	polypyrimidine tract binding protein 2(Ptbp2)	Ptbp2
PTEN	phosphatase and tensin homolog(Pten)	Pten
PTGER4	prostaglandin E receptor 4 (subtype EP4)(Ptger4)	Ptger4
PTGES	prostaglandin E synthase(Ptges)	Ptges
PTGIS	prostaglandin I2 (prostacyclin) synthase(Ptgis)	Ptgis
PTGS2	prostaglandin-endoperoxide synthase 2(Ptgs2)	Ptgs2
PTK2	PTK2 protein tyrosine kinase 2(Ptk2)	Ptk2
PTK2B	PTK2 protein tyrosine kinase 2 beta(Ptk2b)	Ptk2b
PTPN1	protein tyrosine phosphatase, non-receptor type 1(Ptpn1)	Ptpn1
PTPN11	protein tyrosine phosphatase, non-receptor type 11(Ptpn11)	Ptpn11
PTPRB	protein tyrosine phosphatase, receptor type, B(Ptprb)	Ptprb
PTPRZ1	protein tyrosine phosphatase, receptor type Z, polypeptide 1(Ptprz1)	Ptprz1
PTX3	pentraxin related gene(Ptx3)	Ptx3
PURA	purine rich element binding protein A(Pura)	Pura
PXN	paxillin(Pxn)	Pxn
PYGM	muscle glycogen phosphorylase(Pygm)	Pygm
RAC1	RAS-related C3 botulinum substrate 1(Rac1)	Rac1
RACGAP1	Rac GTPase-activating protein 1(Racgap1)	Racgap1
RAD51	RAD51 recombinase(Rad51)	Rad51
RAF1	v-raf-leukemia viral oncogene 1(Raf1)	Raf1
RAP1B	RAS related protein 1b(Rap1b)	Rap1b
RAPGEF1	Rap guanine nucleotide exchange factor (GEF) 1(Rapgef1)	Rapgef1
RAPGEF3	Rap guanine nucleotide exchange factor (GEF) 3(Rapgef3)	Rapgef3
RASGRP1	RAS guanyl releasing protein 1(Rasgrp1)	Rasgrp1
RASGRP2	RAS, guanyl releasing protein 2(Rasgrp2)	Rasgrp2
RASGRP3	RAS, guanyl releasing protein 3(Rasgrp3)	Rasgrp3
RB1	retinoblastoma 1(Rb1)	Rb1
RBL2	retinoblastoma-like 2(Rbl2)	Rbl2
RCHY1	ring finger and CHY zinc finger domain containing 1(Rchy1)	Rchy1
RECK	reversion-inducing-cysteine-rich protein with kazal motifs(Reck)	Reck
RELA	v-rel reticuloendotheliosis viral oncogene homolog A (avian)(Rela)	Rela
RELB	avian reticuloendotheliosis viral (v-rel) oncogene related B(Relb)	Relb
RELN	reelin(Reln)	Reln
RFWD2	ring finger and WD repeat domain 2(Rfwd2)	Rfwd2
RGCC	regulator of cell cycle(Rgcc)	Rgcc
RGS5	regulator of G-protein signaling 5(Rgs5)	Rgs5
RHEB	Ras homolog enriched in brain(Rheb)	Rheb
RHOA	ras homolog family member A(Rhoa)	Rhoa
RHOC	ras homolog family member C(Rhoc)	Rhoc
RICTOR	RPTOR independent companion of MTOR, complex 2(Rictor)	Rictor
RND3	Rho family GTPase 3(Rnd3)	Rnd3
RNF4	ring finger protein 4(Rnf4)	Rnf4
RNF7	ring finger protein 7(Rnf7)	Rnf7
ROCK1	Rho-associated coiled-coil containing protein kinase 1(Rock1)	Rock1
ROR2	receptor tyrosine kinase-like orphan receptor 2(Ror2)	Ror2
RORA	RAR-related orphan receptor alpha(Rora)	Rora
RORB	RAR-related orphan receptor beta(Rorb)	Rorb
RORC	RAR-related orphan receptor gamma(Rorc)	Rorc
ROS1	Ros1 proto-oncogene(Ros1)	Ros1
RPA1	replication protein A1(Rpa1)	Rpa1
RPS6	ribosomal protein S6(Rps6)	Rps6
RPS6KA1	ribosomal protein S6 kinase polypeptide 1(Rps6ka1)	Rps6ka1
RPS6KA2	ribosomal protein S6 kinase, polypeptide 2(Rps6ka2)	Rps6ka2
RPS6KB1	ribosomal protein S6 kinase, polypeptide 1(Rps6kb1)	Rps6kb1
RPS6KB2	ribosomal protein S6 kinase, polypeptide 2(Rps6kb2)	Rps6kb2
RPSA	ribosomal protein SA(Rpsa)	Rpsa
RPTOR	regulatory associated protein of MTOR, complex 1(Rptor)	Rptor
RRAGC	Ras-related GTP binding C(Rragc)	Rragc
RRAGD	Ras-related GTP binding D(Rragd)	Rragd
RRM2	ribonucleotide reductase M2(Rrm2)	Rrm2
RRM2B	ribonucleotide reductase M2 B (TP53 inducible)(Rrm2b)	Rrm2b
RTN4	reticulon 4(Rtn4)	Rtn4
RUNX1	runt related transcription factor 1(Runx1)	Runx1
RUNX3	runt related transcription factor 3(Runx3)	Runx3
RWDD3	RWD domain containing 3(Rwdd3)	Rwdd3
RXRA	retinoid X receptor alpha(Rxra)	Rxra
RYR1	ryanodine receptor 1, skeletal muscle(Ryr1)	Ryr1
RYR2	ryanodine receptor 2, cardiac(Ryr2)	Ryr2
S100B	S100 protein, beta polypeptide, neural(S100b)	S100b
SART1	squamous cell carcinoma antigen recognized by T cells 1(Sart1)	Sart1
SAT2	spermidine/spermine N1-acetyl transferase 2(Sat2)	Sat2
SCAP	SREBF chaperone(Scap)	Scap
SCFD1	Sec1 family domain containing 1(Scfd1)	Scfd1
SCN5A	sodium channel, voltage-gated, type V, alpha(Scn5a)	Scn5a
SCNN1B	sodium channel, nonvoltage-gated 1 beta(Scnn1b)	Scnn1b
SCNN1G	sodium channel, nonvoltage-gated 1 gamma(Scnn1g)	Scnn1g
SDC2	syndecan 2(Sdc2)	Sdc2
SDHB	succinate dehydrogenase complex, subunit B, iron sulfur (Ip)(Sdhb)	Sdhb
SDHD	succinate dehydrogenase complex, subunit D, integral membrane protein(Sdhd)	Sdhd
SEMA3F	sema domain, immunoglobulin domain (Ig), short basic domain, secreted, (semaphorin) 3F(Sema3f)	Sema3f
SEMA4D	sema domain, immunoglobulin domain (Ig), transmembrane domain (TM) and short cytoplasmic domain, (semaphorin) 4D(Sema4d)	Sema4d
SEMA7A	sema domain, immunoglobulin domain (Ig), and GPI membrane anchor, (semaphorin) 7A(Sema7a)	Sema7a
SENP1	SUMO1/sentrin specific peptidase 1(Senp1)	Senp1
SENP3	SUMO/sentrin specific peptidase 3(Senp3)	Senp3
SERPINB5	serine (or cysteine) peptidase inhibitor, clade B, member 5(Serpinb5)	Serpinb5
SERPINE1	serine (or cysteine) peptidase inhibitor, clade E, member 1(Serpine1)	Serpine1
SERPINF1	serine (or cysteine) peptidase inhibitor, clade F, member 1(Serpinf1)	Serpinf1
SESN1	sestrin 1(Sesn1)	Sesn1
SESN2	sestrin 2(Sesn2)	Sesn2
SESN3	sestrin 3(Sesn3)	Sesn3
SFN	stratifin(Sfn)	Sfn
SFRP1	secreted frizzled-related protein 1(Sfrp1)	Sfrp1
SFTPB	surfactant associated protein B(Sftpb)	Sftpb
SGK1	serum/glucocorticoid regulated kinase 1(Sgk1)	Sgk1
SGK2	serum/glucocorticoid regulated kinase 2(Sgk2)	Sgk2
SHC1	src homology 2 domain-containing transforming protein C1(Shc1)	Shc1
SHH	sonic hedgehog(Shh)	Shh
SHISA5	shisa family member 5(Shisa5)	Shisa5
SIAH2	seven in absentia 2(Siah2)	Siah2
SIM2	single-minded homolog 2 (Drosophila)(Sim2)	Sim2
SIRT1	sirtuin 1(Sirt1)	Sirt1
SIRT3	sirtuin 3(Sirt3)	Sirt3
SIRT6	sirtuin 6(Sirt6)	Sirt6
SLC11A1	solute carrier family 11 (proton-coupled divalent metal ion transporters), member 1(Slc11a1)	Slc11a1
SLC11A2	solute carrier family 11 (proton-coupled divalent metal ion transporters), member 2(Slc11a2)	Slc11a2
SLC16A1	solute carrier family 16 (monocarboxylic acid transporters), member 1(Slc16a1)	Slc16a1
SLC16A4	solute carrier family 16 (monocarboxylic acid transporters), member 4(Slc16a4)	Slc16a4
SLC16A7	solute carrier family 16 (monocarboxylic acid transporters), member 7(Slc16a7)	Slc16a7
SLC19A3	solute carrier family 19, member 3(Slc19a3)	Slc19a3
SLC1A5	solute carrier family 1 (neutral amino acid transporter), member 5(Slc1a5)	Slc1a5
SLC22A5	solute carrier family 22 (organic cation transporter), member 5(Slc22a5)	Slc22a4
SLC25A37	solute carrier family 25, member 37(Slc25a37)	Slc25a37
SLC27A2	solute carrier family 27 (fatty acid transporter), member 2(Slc27a2)	Slc27a2
SLC27A4	solute carrier family 27 (fatty acid transporter), member 4(Slc27a4)	Slc27a4
SLC29A1	solute carrier family 29 (nucleoside transporters), member 1(Slc29a1)	Slc29a1
SLC29A2	solute carrier family 29 (nucleoside transporters), member 2(Slc29a2)	Slc29a2
SLC2A1	solute carrier family 2 (facilitated glucose transporter), member 1(Slc2a1)	Slc2a1
SLC2A3	solute carrier family 2 (facilitated glucose transporter), member 3(Slc2a3)	Slc2a3
SLC2A8	solute carrier family 2, (facilitated glucose transporter), member 8(Slc2a8)	Slc2a8
SLC31A1	solute carrier family 31, member 1(Slc31a1)	Slc31a1
SLC35C2	solute carrier family 35, member C2(Slc35c2)	Slc35c2
SLC38A1	solute carrier family 38, member 1(Slc38a1)	Slc38a1
SLC4A1	solute carrier family 4 (anion exchanger), member 1(Slc4a1)	Slc4a1
SLC6A4	solute carrier family 6 (neurotransmitter transporter, serotonin), member 4(Slc6a4)	Slc6a4
SLC8A1	solute carrier family 8 (sodium/calcium exchanger), member 1(Slc8a1)	Slc8a1
SLC9A1	solute carrier family 9 (sodium/hydrogen exchanger), member 1(Slc9a1)	Slc9a1
SMAD2	SMAD family member 2(Smad2)	Smad2
SMAD3	SMAD family member 3(Smad3)	Smad3
SMAD4	SMAD family member 4(Smad4)	Smad4
SMAD7	SMAD family member 7(Smad7)	Smad7
SMAD9	SMAD family member 9(Smad9)	Smad9
SMARCA5	SWI/SNF related, matrix associated, actin dependent regulator of chromatin, subfamily a, member 5(Smarca5)	Smarca5
SMG1	SMG1 homolog, phosphatidylinositol 3-kinase-related kinase (C. elegans)(Smg1)	Smg1
SMO	smoothened, frizzled class receptor(Smo)	Smo
SNAI1	snail family zinc finger 1(Snai1)	Snai1
SNAI2	snail family zinc finger 2(Snai2)	Snai2
SNIP1	Smad nuclear interacting protein 1(Snip1)	Snip1
SOAT1	sterol O-acyltransferase 1(Soat1)	Soat1
SOCS3	suppressor of cytokine signaling 3(Socs3)	Socs3
SOD1	superoxide dismutase 1, soluble(Sod1)	Sod1
SOD2	superoxide dismutase 2, mitochondrial(Sod2)	Sod2
SOD3	superoxide dismutase 3, extracellular(Sod3)	Sod3
SOS1	son of sevenless homolog 1 (Drosophila)(Sos1)	Sos1
SOS2	son of sevenless homolog 2 (Drosophila)(Sos2)	Sos2
SOST	sclerostin(Sost)	Sost
SOX9	SRY (sex determining region Y)-box 9(Sox9)	Sox9
SP1	trans-acting transcription factor 1(Sp1)	Sp1
SP3	trans-acting transcription factor 3(Sp3)	Sp3
SPHK1	sphingosine kinase 1(Sphk1)	Sphk1
SPHKAP	SPHK1 interactor, AKAP domain containing(Sphkap)	Sphkap
SPINT2	serine protease inhibitor, Kunitz type 2(Spint2)	Spint2
SPP1	secreted phosphoprotein 1(Spp1)	Spp1
SPR	sepiapterin reductase(Spr)	Spr
SPTLC1	serine palmitoyltransferase, long chain base subunit 1(Sptlc1)	Sptlc1
SQSTM1	sequestosome 1(Sqstm1)	Sqstm1
SRC	Rous sarcoma oncogene(Src)	Src
SREBF1	sterol regulatory element binding transcription factor 1(Srebf1)	Srebf1
SRF	serum response factor(Srf)	Srf
ST8SIA1	ST8 alpha-N-acetyl-neuraminide alpha-2,8-sialyltransferase 1(St8sia1)	St8sia1
STAT1	signal transducer and activator of transcription 1(Stat1)	Stat1
STAT3	signal transducer and activator of transcription 3(Stat3)	Stat3
STAT5B	signal transducer and activator of transcription 5B(Stat5b)	Stat5b
STC1	stanniocalcin 1(Stc1)	Stc1
STC2	stanniocalcin 2(Stc2)	Stc2
STK11	serine/threonine kinase 11(Stk11)	Stk11
STK24	serine/threonine kinase 24(Stk24)	Stk24
STMN1	stathmin 1(Stmn1)	Stmn1
STRADA	STE20-related kinase adaptor alpha(Strada)	Strada
STUB1	STIP1 homology and U-Box containing protein 1(Stub1)	Stub1
SUMO1	small ubiquitin-like modifier 1(Sumo1)	Sumo1
SUV39H2	suppressor of variegation 3-9 homolog 2 (Drosophila)(Suv39h2)	Suv39h2
SYK	spleen tyrosine kinase(Syk)	Syk
TAB2	TGF-beta activated kinase 1/MAP3K7 binding protein 2(Tab2)	Tab2
TAGLN	transgelin(Tagln)	Tagln
TAL1	T cell acute lymphocytic leukemia 1(Tal1)	Tal1
TCEB1	transcription elongation factor B (SIII), polypeptide 1(Tceb1)	Tceb1
TCEB2	transcription elongation factor B (SIII), polypeptide 2(Tceb2)	Tceb2
TCP1	t-complex protein 1(Tcp1)	Tcp1
TDO2	tryptophan 2,3-dioxygenase(Tdo2)	Tdo2
TDRD9	tudor domain containing 9(Tdrd9)	Tdrd9
TEAD4	TEA domain family member 4(Tead4)	Tead4
TEK	endothelial-specific receptor tyrosine kinase(Tek)	Tek
TERT	telomerase reverse transcriptase(Tert)	Tert
TFF3	trefoil factor 3, intestinal(Tff3)	Tff3
TFRC	transferrin receptor(Tfrc)	Tfrc
TGFA	transforming growth factor alpha(Tgfa)	Tgfa
TGFB1	transforming growth factor, beta 1(Tgfb1)	Tgfb1
TGFB2	transforming growth factor, beta 2(Tgfb2)	Tgfb2
TGFB3	transforming growth factor, beta 3(Tgfb3)	Tgfb3
TGFBI	transforming growth factor, beta induced(Tgfbi)	Tgfbi
TGFBR1	transforming growth factor, beta receptor I(Tgfbr1)	Tgfbr1
TGFBR2	transforming growth factor, beta receptor II(Tgfbr2)	Tgfbr2
TGFBR3	transforming growth factor, beta receptor III(Tgfbr3)	Tgfbr3
TGM2	transglutaminase 2, C polypeptide(Tgm2)	Tgm2
TH	tyrosine hydroxylase(Th)	Th
THBS1	thrombospondin 1(Thbs1)	Thbs1
THBS2	thrombospondin 2(Thbs2)	Thbs2
THBS3	thrombospondin 3(Thbs3)	Thbs3
THBS4	thrombospondin 4(Thbs4)	Thbs4
THEM4	thioesterase superfamily member 4(Them4)	Them4
THPO	thrombopoietin(Thpo)	Thpo
THRB	thyroid hormone receptor beta(Thrb)	Thrb
TIA1	cytotoxic granule-associated RNA binding protein 1(Tia1)	Tia1
TIAL1	Tia1 cytotoxic granule-associated RNA binding protein-like 1(Tial1)	Tial1
TICAM1	toll-like receptor adaptor molecule 1(Ticam1)	Ticam1
TICAM2	toll-like receptor adaptor molecule 2(Ticam2)	Ticam2
TIMP2	tissue inhibitor of metalloproteinase 2(Timp2)	Timp2
TIMP3	tissue inhibitor of metalloproteinase 3(Timp3)	Timp3
TIRAP	toll-interleukin 1 receptor (TIR) domain-containing adaptor protein(Tirap)	Tirap
TLL1	tolloid-like(Tll1)	Tll1
TLR2	toll-like receptor 2(Tlr2)	Tlr2
TLR3	toll-like receptor 3(Tlr3)	Tlr3
TLR4	toll-like receptor 4(Tlr4)	Tlr4
TLR6	toll-like receptor 6(Tlr6)	Tlr6
TMEM204	transmembrane protein 204(Tmem204)	Tmem204
TMPRSS6	transmembrane serine protease 6(Tmprss6)	Tmprss6
TMSB4X	thymosin, beta 4, X chromosome(Tmsb4x)	Tmsb4x
TNC	tenascin C(Tnc)	Tnc
TNF	tumor necrosis factor(Tnf)	Tnf
TNFAIP3	tumor necrosis factor, alpha-induced protein 3(Tnfaip3)	Tnfaip3
TNFRSF11A	tumor necrosis factor receptor superfamily, member 11a, NFKB activator(Tnfrsf11a)	Tnfrsf11a
TNFRSF13C	tumor necrosis factor receptor superfamily, member 13c(Tnfrsf13c)	Tnfrsf13c
TNFRSF1A	tumor necrosis factor receptor superfamily, member 1a(Tnfrsf1a)	Tnfrsf1a
TNFSF10	tumor necrosis factor (ligand) superfamily, member 10(Tnfsf10)	Tnfsf10
TNFSF11	tumor necrosis factor (ligand) superfamily, member 11(Tnfsf11)	Tnfsf11
TNFSF13B	tumor necrosis factor (ligand) superfamily, member 13b(Tnfsf13b)	Tnfsf13b
TNFSF14	tumor necrosis factor (ligand) superfamily, member 14(Tnfsf14)	Tnfsf14
TNN	tenascin N(Tnn)	Tnn
TNNT1	troponin T1, skeletal, slow(Tnnt1)	Tnnt1
TNR	tenascin R(Tnr)	Tnr
TNXB	tenascin XB(Tnxb)	Tnxb
TOP2A	topoisomerase (DNA) II alpha(Top2a)	Top2a
TPM1	tropomyosin 1, alpha(Tpm1)	Tpm1
TRADD	TNFRSF1A-associated via death domain(Tradd)	Tradd
TRAF1	TNF receptor-associated factor 1(Traf1)	Traf1
TRAF2	TNF receptor-associated factor 2(Traf2)	Traf2
TRAF3	TNF receptor-associated factor 3(Traf3)	Traf3
TRAF5	TNF receptor-associated factor 5(Traf5)	Traf5
TRAF6	TNF receptor-associated factor 6(Traf6)	Traf6
TRH	thyrotropin releasing hormone(Trh)	Trh
TRIB3	tribbles pseudokinase 3(Trib3)	Trib3
TRIM25	tripartite motif-containing 25(Trim25)	Trim25
TRPA1	transient receptor potential cation channel, subfamily A, member 1(Trpa1)	Trpa1
TRPC1	transient receptor potential cation channel, subfamily C, member 1(Trpc1)	Trpc1
TRPC6	transient receptor potential cation channel, subfamily C, member 6(Trpc6)	Trpc6
TRPV1	transient receptor potential cation channel, subfamily V, member 1(Trpv1)	Trpv1
TRPV4	transient receptor potential cation channel, subfamily V, member 4(Trpv4)	Trpv4
TSC1	tuberous sclerosis 1(Tsc1)	Tsc1
TSC2	tuberous sclerosis 2(Tsc2)	Tsc2
TSPAN12	tetraspanin 12(Tspan12)	Tspan12
TTR	transthyretin(Ttr)	Ttr
TUBB3	tubulin, beta 3 class III(Tubb3)	Tubb3
TWIST2	twist basic helix-loop-helix transcription factor 2(Twist2)	Twist2
TXN2	thioredoxin 2(Txn2)	Txn2
TXNDC2	thioredoxin domain containing 2 (spermatozoa)(Txndc2)	Txndc2
TXNDC5	thioredoxin domain containing 5(Txndc5)	Txndc5
TXNIP	thioredoxin interacting protein(Txnip)	Txnip
UBA52	ubiquitin A-52 residue ribosomal protein fusion product 1(Uba52)	Uba52
UBE2B	ubiquitin-conjugating enzyme E2B(Ube2b)	Ube2b
UBE2D1	ubiquitin-conjugating enzyme E2D 1(Ube2d1)	Ube2d1
UBE2D3	ubiquitin-conjugating enzyme E2D 3(Ube2d3)	Ube2d3
UBE2I	ubiquitin-conjugating enzyme E2I(Ube2i)	Ube2i
UBE2S	ubiquitin-conjugating enzyme E2S(Ube2s)	Ube2s
UBQLN1	ubiquilin 1(Ubqln1)	Ubqln1
UBXN7	UBX domain protein 7(Ubxn7)	Ubxn7
UCN	urocortin(Ucn)	Ucn
UCN2	urocortin 2(Ucn2)	Ucn2
UCN3	urocortin 3(Ucn3)	Ucn3
UCP2	uncoupling protein 2 (mitochondrial, proton carrier)(Ucp2)	Ucp2
UCP3	uncoupling protein 3 (mitochondrial, proton carrier)(Ucp3)	Ucp3
UGDH	UDP-glucose dehydrogenase(Ugdh)	Ugdh
UGP2	UDP-glucose pyrophosphorylase 2(Ugp2)	Ugp2
ULK1	unc-51 like kinase 1(Ulk1)	Ulk1
ULK2	unc-51 like kinase 2(Ulk2)	Ulk2
ULK3	unc-51-like kinase 3(Ulk3)	Ulk3
UNC5B	unc-5 netrin receptor B(Unc5b)	Unc5b
UROS	uroporphyrinogen III synthase(Uros)	Uros
USF1	upstream transcription factor 1(Usf1)	Usf1
USF2	upstream transcription factor 2(Usf2)	Usf2
USP19	ubiquitin specific peptidase 19(Usp19)	Usp19
USP20	ubiquitin specific peptidase 20(Usp20)	Usp20
USP28	ubiquitin specific peptidase 28(Usp28)	Usp28
VASH1	vasohibin 1(Vash1)	Vash1
VASP	vasodilator-stimulated phosphoprotein(Vasp)	Vasp
VCAM1	vascular cell adhesion molecule 1(Vcam1)	Vcam1
VCP	valosin containing protein(Vcp)	Vcp
VDAC1	voltage-dependent anion channel 1(Vdac1)	Vdac1
VEGFB	vascular endothelial growth factor B(Vegfb)	Vegfb
VEGFC	vascular endothelial growth factor C(Vegfc)	Vegfc
VHL	von Hippel-Lindau tumor suppressor(Vhl)	Vhl
VLDLR	very low density lipoprotein receptor(Vldlr)	Vldlr
VMP1	vacuole membrane protein 1(Vmp1)	Vmp1
VRK2	vaccinia related kinase 2(Vrk2)	Vrk2
VTN	vitronectin(Vtn)	Vtn
VWCE	von Willebrand factor C and EGF domains(Vwce)	Vwce
VWF	Von Willebrand factor(Vwf)	Vwf
WARS	tryptophanyl-tRNA synthetase(Wars)	Wars
WDR83	WD repeat domain containing 83(Wdr83)	Wdr83
WNT1	wingless-type MMTV integration site family, member 1(Wnt1)	Wnt1
WRN	Werner syndrome homolog (human)(Wrn)	Wrn
WT1	Wilms tumor 1 homolog(Wt1)	Wt1
WTIP	WT1-interacting protein(Wtip)	Wtip
XDH	xanthine dehydrogenase(Xdh)	Xdh
XPO1	exportin 1(Xpo1)	Xpo1
XRCC1	X-ray repair complementing defective repair in Chinese hamster cells 1(Xrcc1)	Xrcc1
XRCC5	X-ray repair complementing defective repair in Chinese hamster cells 5(Xrcc5)	Xrcc5
XRCC6	X-ray repair complementing defective repair in Chinese hamster cells 6(Xrcc6)	Xrcc6
YWHAB	tyrosine 3-monooxygenase/tryptophan 5-monooxygenase activation protein, beta polypeptide(Ywhab)	Ywhab
YWHAE	tyrosine 3-monooxygenase/tryptophan 5-monooxygenase activation protein, epsilon polypeptide(Ywhae)	Ywhae
YWHAG	tyrosine 3-monooxygenase/tryptophan 5-monooxygenase activation protein, gamma polypeptide(Ywhag)	Ywhag
YWHAH	tyrosine 3-monooxygenase/tryptophan 5-monooxygenase activation protein, eta polypeptide(Ywhah)	Ywhah
YWHAQ	tyrosine 3-monooxygenase/tryptophan 5-monooxygenase activation protein, theta polypeptide(Ywhaq)	Ywhaq
YY1	YY1 transcription factor(Yy1)	Yy1
ZEB2	zinc finger E-box binding homeobox 2(Zeb2)	Zeb2
ZFP36	zinc finger protein 36(Zfp36)	Zfp36
ZFP36L1	zinc finger protein 36, C3H type-like 1(Zfp36l1)	Zfp36l1
ZMAT3	zinc finger matrin type 3(Zmat3)	Zmat3
