# Supplementary material for: Physiological and genomic evidence that selection on the transcription factor Epas1 has altered cardiovascular function in high-altitude deer mice
Source: PLoS Genet. 2019 Nov 7;15(11):e1008420. doi: 10.1371/journal.pgen.1008420 (PMC6837288; doi:10.1371/journal.pgen.1008420)
Supplement: S12 Table — For each gene, the PBS value, genomic location, and percentile of the highest-ranking SNP is provided. (XLSX) [file pgen.1008420.s013.xlsx]

## Sheet: Sheet1
Table S12. Hypoxia-related genes containing SNPs with PBS values above the 99.9th percentile of the simulated distribution. For each gene, the gene name, PBS value, and genomic location are provided. SNPs with a "NA:NA" location may not have a known location in the Peromyscus maniculatus 2 reference genome.
gene_pman	gene_name	PBS.ME.max	snp_pman2.1
Col1a2	collagen type I alpha 2	3.32565	chr03:6460750
Itga7	integrin subunit alpha 7	3.17796	chr18:33715285
Kcnma1	potassium calcium-activated channel subfamily M alpha 1	2.81611	chr09:33096594
Birc2	baculoviral IAP repeat containing 2	2.79573	chr07:5930846
Cp	ceruloplasmin (ferroxidase)	2.54927	chr06:21522924
Usp28	ubiquitin specific peptidase 28	2.45826	chr07:43970895
Cdk2	cyclin-dependent kinase 2	2.34182	chr18:33949587
LOC102908477	baculoviral IAP repeat-containing protein 3	2.27876	chr07:5921488
Pdgfd	platelet derived growth factor D	2.18919	chr07:7376130
Epas1	endothelial PAS domain protein 1	2.18592	chr22:17609847
Ncam1	neural cell adhesion molecule 1	2.16089	chr07:44467608
Ptprz1	protein tyrosine phosphatase	2.10605	chr03:23407311
Sesn3	sestrin 3	2.07741	chr07:209437
Mtdh	metadherin	2.0595	chr20:28611389
Drd2	dopamine receptor D2	2.05698	chr07:44343985
Lrp1	LDL receptor related protein 1	1.97249	chr18:44653423
Msh3	mutS homolog 3	1.88088	chr15:55298107
Tirap	toll-interleukin 1 receptor (TIR) domain containing adaptor protein	1.76721	chr07:30784411
Mgarp	mitochondria localized glutamic acid rich protein	1.71718	chr06:31412064
Tnfsf10	tumor necrosis factor superfamily member 10	1.66588	chr06:11098990
Col5a3	collagen type V alpha 3	1.65754	chr07:16490038
Foxo1	forkhead box O1	1.65195	chr06:32403742
Rap1b	RAP1B	1.63517	chr18:35056038
Pik3c3	phosphatidylinositol 3-kinase catalytic subunit type 3	1.51792	chr19:20254964
Siah2	siah E3 ubiquitin protein ligase 2	1.46734	chr06:38696247
Smad9	SMAD family member 9	1.39643	chr06:34947647
Mmp3	matrix metallopeptidase 3	1.36605	chr07:6276640
Ndn	necdin	1.36581	chr01:55155045
Pck1	phosphoenolpyruvate carboxykinase 1	1.36438	NA:NA
Pin1	peptidylprolyl cis/trans isomerase	1.32559	chr07:16377436
Fstl3	follistatin like 3	1.31044	chr22:440068
Zmat3	zinc finger matrin-type 3	1.30235	chr06:16176703
Nov	nephroblastoma overexpressed	1.26914	chr20:9052672
Hmbs	hydroxymethylbilane synthase	1.26616	chr07:38983605
Cdk4	cyclin-dependent kinase 4	1.23865	chr18:44159978
Eif2a	eukaryotic translation initiation factor 2A	1.23841	chr06:38554967
Col18a1	collagen type XVIII alpha 1	1.18866	chr21:10877091
Fgf2	fibroblast growth factor 2	1.18048	chr06:26359293
LOC102907986	cytochrome P450 1A1	1.17812	chr07:52712065
Flt1	fms related tyrosine kinase 1	1.15523	chr23:40933231
LOC107402052	caspase-1-like	1.14558	chr07:8136766
Gpr182	G protein-coupled receptor 182	1.1455	chr18:44883629
Hyou1	hypoxia up-regulated 1	1.11243	chr07:39029873
Ada	adenosine deaminase	1.11165	chr04:138608453
Angpt1	angiopoietin 1	1.07791	chr20:20398874
Gngt1	G protein subunit gamma transducin 1	1.05583	chr03:5985608
Ctdsp2	CTD small phosphatase 2	1.01364	chr18:44091525
Pik3ca	phosphatidylinositol-4	1.01041	chr06:16297066
Gng2	G protein subunit gamma 2	0.999991	chr09:36572511
Trpc6	transient receptor potential cation channel subfamily C member 6	0.990295	chr07:5250095
Fasn	fatty acid synthase	0.983066	chr08:107026325
Senp3	SUMO1/sentrin/SMT3 specific peptidase 3	0.97097	chr08:53791548
Ifng	interferon	0.964383	chr18:35517938
Aqp4	aquaporin 4	0.960081	chr19:6410204
Tradd	TNFRSF1A-associated via death domain	0.949849	chr05:33530281
Os9	osteosarcoma amplified 9	0.948248	chr18:44192232
Slc27a4	solute carrier family 27 member 4	0.944201	chr04:9887785
LOC102927917	runt-related transcription factor 2-like	0.940416	chr21:60911188
Scfd1	sec1 family domain containing 1	0.930449	chr14:19715830
Mmp13	matrix metallopeptidase 13	0.929671	chr07:6355054
Pura	purine-rich element binding protein A	0.922621	chr19:26240693
Camk2g	calcium/calmodulin-dependent protein kinase II gamma	0.917802	chr09:35645356
Csf1	colony stimulating factor 1	0.911922	chr06:83697004
Nr3c1	nuclear receptor subfamily 3 group C member 1	0.90693	chr19:29515739
Hsd11b2	hydroxysteroid (11-beta) dehydrogenase 2	0.904082	chr05:33818796
Sim2	single-minded family bHLH transcription factor 2	0.901347	chr12:82856205
Plau	plasminogen activator	0.897792	chr09:35567609
LOC102913558	histone H2AX	0.892984	chr07:38982438
LOC102929008	cardiotrophin-1	0.89027	chr01:118699001
Thbs4	thrombospondin 4	0.855357	chr15:55892035
Tnfsf13b	tumor necrosis factor superfamily member 13b	0.834802	chr17:58594625
G6pc	glucose-6-phosphatase catalytic subunit	0.826285	chr08:86745853
Rrm2b	ribonucleotide reductase regulatory TP53 inducible subunit M2B	0.826085	chr20:24697122
Pfkfb4	6-phosphofructo-2-kinase/fructose-2	0.818795	chr07:104358597
Icam1	intercellular adhesion molecule 1	0.8158	chr07:16775282
Hspa9	heat shock protein family A (Hsp70) member 9	0.803114	chr19:24848971
Apc	adenomatous polyposis coli	0.8022	chr19:24204907
Pik3c2g	phosphatidylinositol-4-phosphate 3-kinase catalytic subunit type 2 gamma	0.79989	chr03:150857978
Gata6	GATA binding protein 6	0.780718	chr19:1894323
Atg4d	autophagy related 4D cysteine peptidase	0.776777	chr07:17026754
Ryr2	ryanodine receptor 2	0.76179	chr05:89743595
Adk	adenosine kinase	0.758695	chr09:34947294
Mdm4	MDM4	0.741306	chr11:31858955
Gnb4	G protein subunit beta 4	0.735949	chr06:16465209
LOC102928774	signal transducer and activator of transcription 5A	0.70813	chr08:86216412
Reln	reelin	0.704008	chr03:31869263
Arsb	arylsulfatase B	0.697054	chr15:57078249
Pik3r1	phosphoinositide-3-kinase regulatory subunit 1	0.69289	chr15:66347696
LOC102909385	ATP-binding cassette sub-family G member 2-like	0.682389	chr03:77688770
LOC102916982	transmembrane and TPR repeat-containing protein 2-like	0.677781	chr18:21838883
Lama5	laminin subunit alpha 5	0.662239	chr04:152889089
Dnm2	dynamin 2	0.65699	chr07:17270401
Lama3	laminin subunit alpha 3	0.655785	chr19:3502945
Slc29a1	solute carrier family 29 member 1	0.654282	chr21:59984466
Soat1	sterol O-acyltransferase 1	0.653882	chr11:54474059
Mmp9	matrix metallopeptidase 9	0.645329	chr04:139921411
Slc16a7	solute carrier family 16 member 7	0.644087	chr18:42492661
Chek1	checkpoint kinase 1	0.642574	chr07:32447797
Mst1r	macrophage stimulating 1 receptor	0.642318	chr07:103281482
Cdx2	caudal type homeobox 2	0.640195	chr23:41215187
Ets1	ETS proto-oncogene 1	0.625174	chr07:28410472
Drd3	dopamine receptor D3	0.621638	chr12:29846085
Col6a1	collagen type VI alpha 1	0.620704	chr21:11213344
Sgk2	serum/glucocorticoid regulated kinase 2	0.615585	chr04:137818505
Slc16a1	solute carrier family 16 member 1	0.615115	chr06:80687178
Ube2i	ubiquitin conjugating enzyme E2 I	0.613918	chr08:18112135
Mitf	microphthalmia-associated transcription factor	0.612252	chr03:112512064
Entpd1	ectonucleoside triphosphate diphosphohydrolase 1	0.61074	chr01:171526436
Stat3	signal transducer and activator of transcription 3 (acute-phase response factor)	0.607358	chr08:86257507
LOC102928219	glutathione S-transferase theta-1	0.604978	chr21:12324966
Il18	interleukin 18	0.594441	chr07:45552294
Rictor	RPTOR independent companion of MTOR	0.591169	chr15:31968976
Rorc	RAR related orphan receptor C	0.590907	chr06:70371403
Kat2b	lysine acetyltransferase 2B	0.578924	chr21:64326031
Col11a1	collagen type XI alpha 1	0.575851	chr06:89305784
Vldlr	very low density lipoprotein receptor	0.570819	chr01:159271220
Xdh	xanthine dehydrogenase	0.567956	chr22:30159972
Hif3a	hypoxia inducible factor 3 alpha subunit	0.557048	chr01:17502952
Ppp2r5d	protein phosphatase 2 regulatory subunit B'	0.556005	chr21:58836728
Cdk6	cyclin-dependent kinase 6	0.543288	chr03:4882426
Epor	erythropoietin receptor	0.542331	chr07:17791571
Ucp2	uncoupling protein 2 (mitochondrial	0.539003	chr01:83664385
Ttr	transthyretin	0.536071	chr19:10903825
Ryr1	ryanodine receptor 1	0.535178	chr01:40043943
Angptl4	angiopoietin like 4	0.528163	chr22:7347690
Cps1	carbamoyl-phosphate synthase 1	0.520238	chr13:44609403
Usf2	upstream transcription factor 2	0.517946	chr01:38071330
Rock1	Rho associated coiled-coil containing protein kinase 1	0.516416	chr19:779729
Srf	serum response factor	0.514023	chr21:58972086
Ercc3	excision repair cross-complementation group 3	0.512784	chr19:22206161
Bak1	BCL2 antagonist/killer 1	0.507656	chr21:4041864
LOC102923592	aspartyl/asparaginyl beta-hydroxylase-like	0.506122	chr02:30222698
Ccnd3	cyclin D3	0.503016	NA:NA
Nox4	NADPH oxidase 4	0.500148	chr01:79446156
Tmprss6	transmembrane protease	0.491514	chr20:44266834
Itgam	integrin subunit alpha M	0.489361	chr01:119094137
Stk24	serine/threonine kinase 24	0.47929	chr09:106870136
LOC102918935	protein FAM162A-like	0.472323	chr07:1131618
Ticam2	toll like receptor adaptor molecule 2	0.469706	chr19:36112952
Mdm2	MDM2 proto-oncogene	0.469108	chr18:34916089
Gnb1	G protein subunit beta 1	0.465953	chr02:159780712
Pla2g6	phospholipase A2 group VI	0.464114	chr20:45199862
Col2a1	collagen type II alpha 1	0.454709	chr20:64275267
Rasgrp3	RAS guanyl releasing protein 3	0.454482	chr22:28608593
Hdac1	histone deacetylase 1	0.447336	chr02:144186604
Ror2	receptor tyrosine kinase-like orphan receptor 2	0.444368	chr05:128085556
Hmox1	heme oxygenase 1	0.442863	chr05:30127247
Plod2	procollagen-lysine	0.440732	chr07:87446551
Met	MET proto-oncogene	0.439841	chr03:18417637
Src	SRC proto-oncogene	0.439629	chr04:132282939
Col11a2	collagen type XI alpha 2	0.435302	chr21:3725615
Tnnt1	troponin T1	0.425654	scaffold00371:115576
Mlh1	mutL homolog 1	0.420198	chr07:106099611
Pdk1	pyruvate dehydrogenase kinase 1	0.41629	chr04:49057604
Rasgrp2	RAS guanyl releasing protein 2	0.413252	chr01:139738234
Ikbkb	inhibitor of kappa light polypeptide gene enhancer in B-cells	0.41099	chr17:48387126
Col1a1	collagen type I alpha 1	0.410123	chr08:80149221
Muc5ac	mucin 5AC	0.409757	chr01:132686896
Col5a1	collagen type V alpha 1	0.400542	chr04:11750404
Pde3a	phosphodiesterase 3A	0.396899	chr03:152655726
Phlpp1	PH domain and leucine rich repeat protein phosphatase 1	0.396376	chr11:2916842
Lpar5	lysophosphatidic acid receptor 5	0.396039	chr03:138282994
Wtip	Wilms tumor 1 interacting protein	0.394171	chr01:37640591
Akap6	A-kinase anchoring protein 6	0.393809	chr14:17941471
Ei24	EI24	0.388969	chr07:32507349
Insr	insulin receptor	0.388024	chr23:45435559
Slc38a1	solute carrier family 38 member 1	0.386885	chr20:62853911
Cd36	CD36 molecule	0.38619	chr03:40511027
Sfn	stratifin	0.385588	chr02:148278823
Pdgfrb	platelet derived growth factor receptor beta	0.385178	chr19:50427835
Prkcb	protein kinase C beta	0.384848	chr01:113446897
Hkdc1	hexokinase domain containing 1	0.383998	chr21:25177416
Lpar2	lysophosphatidic acid receptor 2	0.382166	chr17:446537
Atf6b	activating transcription factor 6 beta	0.380678	chr21:2928338
Ccnb1	cyclin B1	0.378365	chr15:67221796
Psma7	proteasome subunit alpha 7	0.377459	chr04:152749095
Loxl2	lysyl oxidase like 2	0.372559	chr09:60950163
Hdac7	histone deacetylase 7	0.371238	chr20:64097148
Nfatc2	nuclear factor of activated T-cells	0.370793	chr04:143759642
Jag2	jagged 2	0.370211	chr14:82034865
Egr1	early growth response 1	0.368392	chr19:24751391
Hdc	histidine decarboxylase	0.366525	chr04:100422430
Itga11	integrin subunit alpha 11	0.365472	chr07:57958212
Aco1	aconitase 1	0.363709	chr02:61113230
Btc	betacellulin	0.36208	chr10:83824276
Prkcg	protein kinase C gamma	0.361954	chr01:5116981
LOC102924596	arachidonate 15-lipoxygenase-like	0.358834	chr08:54490428
Tnfrsf11a	tumor necrosis factor receptor superfamily member 11a	0.354493	chr11:2282503
Nf1	neurofibromin 1	0.354396	chr08:64440212
Sirt1	sirtuin 1	0.353229	chr21:24224011
Trpa1	transient receptor potential cation channel subfamily A member 1	0.351207	chr02:8343434
Tnxb	tenascin XB	0.348905	chr21:2867454
Ube2b	ubiquitin conjugating enzyme E2 B	0.34882	chr08:35581569
Elavl1	ELAV like RNA binding protein 1	0.348461	chr23:44284527
Plcg2	phospholipase C gamma 2	0.34646	chr05:46468349
Lct	lactase	0.346235	chr11:27357295
Hk1	hexokinase 1	0.345865	chr21:25291434
Sdhd	succinate dehydrogenase complex subunit D	0.345861	chr07:45577360
Tgfb1	transforming growth factor beta 1	0.344386	chr01:25722820
Gab1	GRB2 associated binding protein 1	0.34416	chr05:24375789
Ipo4	importin 4	0.342911	chr09:46645698
Itgav	integrin subunit alpha V	0.340926	chr04:61824018
Vegfc	vascular endothelial growth factor C	0.340853	chr17:18212338
Itga6	integrin subunit alpha 6	0.340489	chr04:49001654
Ltb	lymphotoxin beta	0.338619	chr21:2455920
Pde5a	phosphodiesterase 5A	0.337209	chr06:97810525
Col4a2	collagen type IV alpha 2	0.3364	chr17:57119393
Cops5	COP9 signalosome subunit 5	0.333956	chr02:3922720
Tnfaip3	TNF alpha induced protein 3	0.333747	chr16:36254592
Sphk1	sphingosine kinase 1	0.332234	chr08:102576002
Pdgfra	platelet derived growth factor receptor alpha	0.33196	chr10:68166249
Fndc1	fibronectin type III domain containing 1	0.327435	chr16:54454185
Brca1	breast cancer 1	0.32457	chr08:86865178
Cd44	CD44 molecule (Indian blood group)	0.324527	chr04:77923559
Lama2	laminin subunit alpha 2	0.319678	chr16:28636954
Akt2	v-akt murine thymoma viral oncogene homolog 2	0.319092	chr01:27081440
P4ha2	prolyl 4-hydroxylase subunit alpha 2	0.319081	chr08:37662383
Msh2	mutS homolog 2	0.318665	chr22:16698009
Rragc	Ras related GTP binding C	0.318638	chr02:138227005
Col6a3	collagen type VI alpha 3	0.31744	chr13:12256798
Ltbr	lymphotoxin beta receptor	0.315457	chr03:138515736
Col3a1	collagen type III alpha 1	0.313818	chr13:64020012
Scnn1g	sodium channel epithelial 1 gamma subunit	0.313705	chr01:112676348
LOC102924223	cytochrome P450 2E1	0.312706	chr01:131718351
Lta	lymphotoxin alpha	0.309905	chr21:2448660
Nkx3-1	NK3 homeobox 1	0.309905	chr09:60713486
Ulk1	unc-51 like autophagy activating kinase 1	0.309649	chr23:878780
Tlr3	toll like receptor 3	0.30891	chr17:26589820
Psen2	presenilin 2	0.307739	chr11:77690006
Arrb1	arrestin	0.307584	chr01:84644233
Narfl	nuclear prelamin A recognition factor-like	0.306284	chr08:17578171
Usp20	ubiquitin specific peptidase 20	0.305295	chr04:8643883
Eno3	enolase 3 (beta	0.304822	chr08:54884007
Camkk2	calcium/calmodulin-dependent protein kinase kinase 2	0.303745	chr23:14086057
Itga2b	integrin subunit alpha 2b	0.29735	chr08:87946210
Kdm4b	lysine demethylase 4B	0.297067	chr22:3521675
Prlr	prolactin receptor	0.29633	chr15:24586783
Fgf14	fibroblast growth factor 14	0.295856	chr09:104082200
Pxn	paxillin	0.295228	chr23:6663958
Tlr4	toll like receptor 4	0.294566	chr02:85798640
Pou5f1	POU class 5 homeobox 1	0.294072	chr21:2335702
Slc4a1	solute carrier family 4 member 1 (Diego blood group)	0.293449	chr08:87846244
Fgf1	fibroblast growth factor 1	0.292529	chr19:28902479
Fzd4	frizzled class receptor 4	0.290751	chr01:81348340
Sdc2	syndecan 2	0.290319	chr20:29583883
Lgals1	lectin	0.289646	chr20:44777580
Thbs3	thrombospondin 3	0.288322	chr06:67090288
Hmox2	heme oxygenase 2	0.288111	chr08:10193583
Cat	catalase	0.287523	chr04:78567546
Ptk2b	protein tyrosine kinase 2 beta	0.287484	chr09:57721571
LOC102915382	cytochrome b5 reductase 4	0.28727	chr07:75213193
Becn1	beclin 1	0.287255	chr08:86660794
Hif1an	hypoxia inducible factor 1 alpha subunit inhibitor	0.285367	chr01:175586222
P4ha3	prolyl 4-hydroxylase subunit alpha 3	0.284733	chr01:83901974
Cdc42	cell division cycle 42	0.284221	chr02:152139330
Smad3	SMAD family member 3	0.283646	chr07:58865673
Trpv1	transient receptor potential cation channel subfamily V member 1	0.283635	chr08:58435214
Dffa	DNA fragmentation factor subunit alpha	0.282999	chr02:165179032
Itga3	integrin subunit alpha 3	0.281822	chr08:80259600
Fgf18	fibroblast growth factor 18	0.281411	chr08:14623243
Aldh3a1	aldehyde dehydrogenase 3 family member A1	0.281183	chr08:44978306
Mt3	metallothionein 3	0.280982	chr05:10499623
Prok1	prokineticin 1	0.280824	chr06:83169960
Fn1	fibronectin 1	0.279093	chr13:40370543
Itpr1	inositol 1	0.278966	chr03:122292535
E2f4	E2F transcription factor 4	0.27893	chr05:33570682
Dlk1	delta-like 1 homolog (Drosophila)	0.278833	chr14:4964757
Flt4	fms related tyrosine kinase 4	0.278517	chr08:33143504
Atm	ATM serine/threonine kinase	0.278384	chr07:48534736
Chek2	checkpoint kinase 2	0.277907	chr23:942893
Tnfrsf13c	tumor necrosis factor receptor superfamily member 13C	0.277471	chr20:48206404
Nos1	nitric oxide synthase 1	0.277232	chr23:9100565
Mat2a	methionine adenosyltransferase 2A	0.276195	chr03:87201929
Ppp2r5e	protein phosphatase 2 regulatory subunit B'	0.276053	chr14:45113989
LOC102916394	pulmonary surfactant-associated protein A	0.275364	chr09:9260917
Ddc	dopa decarboxylase	0.274899	chr10:18619985
Ehmt2	euchromatic histone-lysine N-methyltransferase 2	0.27486	chr21:2757564
Atr	ATR serine/threonine kinase	0.273268	chr07:90659529
Nol3	nucleolar protein 3	0.272903	chr05:33551442
Asl	argininosuccinate lyase	0.271712	chr23:21201827
Igfbp3	insulin like growth factor binding protein 3	0.270623	chr10:22761203
Pik3c2b	phosphatidylinositol-4-phosphate 3-kinase catalytic subunit type 2 beta	0.270323	chr11:31950759
Srebf1	sterol regulatory element binding transcription factor 1	0.268047	chr08:44043062
Mb	myoglobin	0.265213	chr20:42749979
Eif2s1	eukaryotic translation initiation factor 2 subunit alpha	0.264753	chr14:48522368
Cdc37	cell division cycle 37	0.264178	chr07:16890904
Parp1	poly(ADP-ribose) polymerase 1	0.264025	chr11:78045466
Tek	TEK receptor tyrosine kinase	0.263729	chr02:112174138
Ros1	ROS proto-oncogene 1	0.263224	chr16:17332174
Pak1	p21 protein (Cdc42/Rac)-activated kinase 1	0.261837	chr01:86352030
Fbln5	fibulin 5	0.261715	chr14:70539429
Serpine1	serpin peptidase inhibitor	0.258376	chr23:28455646
Hdac2	histone deacetylase 2	0.257567	chr16:14081857
Ubxn7	UBX domain protein 7	0.257535	chr12:18743487
Hspa4	heat shock protein family A (Hsp70) member 4	0.257091	chr08:36776004
Pdgfb	platelet derived growth factor subunit B	0.25634	chr20:45886235
Dnaja3	DnaJ heat shock protein family (Hsp40) member A3	0.255782	chr08:10262042
Axl	AXL receptor tyrosine kinase	0.254771	chr01:25829615
Afp	alpha fetoprotein	0.253463	chr10:82714606
Capn1	calpain 1	0.253169	chr01:139292962
